# Supplementary material for: Kinetics of Gene Expression Changes in Equine Fetal Interzone and Anlagen Cells Over 14 Days of Induced Chondrogenesis
Source: Front Vet Sci. 2021 Aug 9;8:722324. doi: 10.3389/fvets.2021.722324 (PMC8380811; doi:10.3389/fvets.2021.722324)
Supplement: Supplementary file 1 [file Table_1.xlsx]

## Sheet: Sheet1
Supplementary Table 1. The panel of 96 equine specific TaqMan® primer-probe sets used in the RT-qPCR analysis.
Gene symbol	Gene name	ThermoFisher cat IDa	Predicted amplicon length, nt	Spanning exon design	EquCab 3.0 amplicon coordinates
ABCC9	ATP Binding Cassette Subfamily C Member 9	ARZTE9G	89	Spanning 2 exons	6:49224101-49222665
ABI3BP	ABI Family Member 3 Binding Protein	Ec06625599_m1	57	Spanning 2 exons	19:57461128-57461991
ADAMTS5	ADAM Metallopeptidase with Thrombospondin Type 1 Motif 5	Ec03470666_m1	73	Spanning 2 exons	26:25148986-25137605
ADGRG1	Adhesion G Protein-Coupled Receptor G1	ARPRK7Z	75	Spanning 2 exons	3:10541647-10542471
ADGRG2	Adhesion G Protein-Coupled Receptor G2	ARU63XT	93	Spanning 2 exons	X:14858813-14858548
ALPK3	Alpha Kinase 3	Ec07042890_g1	60	Spanning 2 exons	1:93211011-93210198
ALPL	Alkaline Phosphatase, Biomineralization Associated	ARYMKNG	120	Spanning 2 exons	2:33121046-33118823
ANGPTL4	Angiopoietin Like 4	Ec06997549_m1	62	Spanning 2 exons	7:6065657-6066055
APLNR	Apelin Receptor	Ec07019415_s1	82	Single exon	12:20444024-20443928
AQP1	Aquaporin 1 (Colton Blood Group)	AR2W9UC	82	Spanning 2 exons	4:61601355-61601398
ARHGEF15	Rho Guanine Nucleotide Exchange Factor 15	Ec07058476_g1	68	Spanning 2 exons	11:51540160-51540207
ASS1	Arginosuccinate Synthase 1	Ec06982992_g1	66	Spanning 2 exons	25:33865022-33867929
B2Mb	Beta-2-Microglobulin	Ec03468699_m1	70	Spanning 2 exons	1:145964634-145961332
BMP2	Bone Morphogenetic Protein 2	ARRWFTX	55	Spanning 2 exons	22:16917593-16910100
BMPR1A	Bone Morphogenetic Protein Receptor Type 1A	ARWCXHP	88	Spanning 2 exons	1:84431108-84427100
BOC	Boc Cell Adhesion Associated, Oncogene Regulated	ARZTE9E	120	Spanning 2 exons	19:47322846-47322396
CDH13	Cadherin 13	Ec03469102_m1	58	Spanning 2 exons	3:31762619-31825090
CDON	Cell Adhesion Associated, Oncogene Regulated	ARWCXHM	85	Spanning 2 exons	7:36010465-36005823
CHODL	Chondrolectin	Ec06984006_m1	66	Spanning 2 exons	26:17451675-17451892
CLU	Clusterin	Ec03468570_m1	133	Spanning 2 exons	2:56559215-56557872
COL10A1	Collagen Type X Alpha 1 Chain	ARXGR3J	73	Spanning 2 exons	10:65872577-65868970
COL1A1	Collagen Type I Alpha 1 Chain	Ec03469676_m1	154	Spanning 2 exons	11:26002328-26002234
COL2A1	Collagen Type II Alpha 1 Chain	Ec03467411_m1	81	Spanning 2 exons	6:66519131-66518656
COL5A3	Collagen Type V Alpha 3 Chain	Ec06999559_g1	56	Spanning 2 exons	7:51679496-51679953
COMP	Cartilage Oligomeric Matrix Protein	Ec03468072_m1	111	Spanning 2 exons	21:3988105-3988046
CREB5	Camp Responsive Element Binding Protein 5	AR323D9	77	Spanning 2 exons	4:59761418-59766406
CTGF	Connective Tissue Growth Factor	ARDJYMK	105	Spanning 2 exons	10:79344899-79344651
DCN	Decorin	Ec03468474_m1	102	Spanning 2 exons	28:18029682-18025682
DIO2	Iodothyronine Deiodinase Type II	Ec04320470_m1	86	Spanning 2 exons	24:25082308-25074448
DLX5	Distal-Less Homeobox 5	ARCE42N	147	Spanning 2 exons	4:40255725-40254648
ENTPD1	Ectonucleoside Triphosphate Diphosphohydrolase 1	Ec07040532_m1	81	Spanning 2 exons	1:33474308-33473045
ENTPD2	Ectonucleoside Triphosphate Diphosphohydrolase 2	Ec06983692_g1	62	Spanning 2 exons	25:39221285-39220720
FAM132A	C1q and TNF Related 12	AR323EC	90	Spanning 2 exons	2:48636431-48636589
FAM20A	Golgi Associated Secretory Pathway Pseudokinase	Ec07054339_m1	59	Spanning 2 exons	11:12154761-12155583
FGF1	Fibroblast Growth Factor 1	Ec01092738_m1	104	Spanning 2 exons	14:33844480-33856602
FGF18	Fibroblast Growth Factor 18	Ec03248217_g1	59	Spanning 2 exons	14:9070314-9056898
FGFR3	Fibroblast Growth Factor Receptor 3	Ec03470545_m1	118	Spanning 2 exons	3:120236405-120235774
FRZB	Frizzled Related Protein	ARYMKNJ	79	Spanning 2 exons	18:60567720- 60563791
FZD1	Frizzled Class Receptor 1	ARFVMTG	82	Single exon	4:35193201-35193296
GALNT14	Polypeptide N-Acetyl Galactosaminyl Transferase 14	Ec06950408_m1	62	Spanning 2 exons	15:66761932-66787897
GDF5	Growth Differentiation Factor 5	Ec04321108_s1	89	Single exon	22:27084232-27084125
GDF6	Growth Differentiation Factor 6	Ec07097112_m1	102	Spanning 2 exons	9:44216931-44202151
GLI3	GLI Family Zinc Finger 3	ARFVMTF	128	Spanning 2 exons	4:13054722-13053538
GUSBb	Glucuronidase Beta	Ec03470630_m1	73	Spanning 2 exons	13:18879647-18882340
IBSP	Integrin Binding Sialoprotein	ARGZGDD	96	Spanning 2 exons	3:51431941-51431805
IGF2	Insulin-Like Growth Factor 2	Ec03469397_m1	158	Spanning 2 exons	12:34442429-34440361
IGFBP5	Insulin-Like Growth Factor Binding Protein 5	Ec03470296_m1	62	Spanning 2 exons	6:6400371-6386883
IGFBP7	Insulin-Like Growth Factor Binding Protein 7	Ec03469608_m1	85	Spanning 2 exons	3:77681966-77682663
IHH	Indian Hedgehog	Ec03470108_m1	61	Spanning 2 exons	6:8392633-8390869
ITGA7	Integrin Subunit Alpha 7	Ec06982346_m1	96	Spanning 2 exons	6:74384753-74382727
ITGAV	Integrin Subunit Alpha V	Ec03469608_m1	125	Spanning 2 exons	18: 63632097-63636322
KCNJ8	Potassium Inwardly Rectifying Channel Subfamily J Member 8	AR7DRH4	94	Spanning 2 exons	6: 49196363-49192450
LEF1	Lymphoid Enhancer Binding Factor	AR7DRH3	90	Spanning 2 exons	2:117834151-117834210
LOC100630171	Regakine-1	Ec07014483_s1	86	Single exon	11:37560494-37560588
MASP1	Mannan Binding Lectin Serine Peptidase 1	Ec06960466_m1	73	Spanning 2 exons	19:27583128-27580854
MET	MET Proto-Oncogene, Receptor Tyrosine Kinase	Ec02622441_m1	68	Spanning 2 exons	4:74113698-74115265
MGP	N-Methylpurine DNA Glycosylase	ARKA4G9	78	Spanning 2 exons	6:43505581-43504668
MMP2	Matrix Metallopeptidase 2	Ec03469994_m1	71	Spanning 2 exons	3:8344084-8345058
NEFL	Neurofilament Light	Ec06966469_m1	76	Spanning 2 exons	2:53936630-53936597
NPY	Neuropeptide Y	Ec06946514_m1	75	Spanning 2 exons	4:55899498-55901429
NTRK2	Neurotrophic Receptor Tyrosine Kinase 2	Ec07025737_s1	104	Single exon	23:5298376 -5298260
OMD	Osteomodulin	AR47WX6	118	Spanning 2 exons	23:55155149-55155748
OSR2	Odd-Skipped Related Transcription Factor 2	Ec07007011_m1	128	Spanning 2 exons	9:46596059 -46596942
PANX3	Pannexin 3	ARAACGR	134	Spanning 2 exons	7:34195152-34197741
PDLIM1	PDZ and LIM Domain 1	Ec07040588_m1	65	Spanning 2 exons	1:33957840-33958350
PLAT	Plasminogen Activator, Tissue Type	Ec06985220_g1	58	Spanning 2 exons	27:3277326-3278021
PLVAP	Plasmalemma Vesicle Associated Protein	Ec06971069_m1	101	Spanning 2 exons	21:2965701-2963843
PRKG2	Protein Kinase cGMP-Dependent 2	AR9HJ3Z	90	Spanning 2 exons	3:57147313-57150172
PTCH2	Patched 2	AREPT7H	61	Spanning 2 exons	2:13639004-13639168
RELN	Reelin	ARH6AXC	73	Spanning 2 exons	4:4288013-4287009
RET	Ret Proto-Oncogene	Ec03468172_m1	130	Spanning 2 exons	13:42671164-42670174
RPLP0b	Ribosomal Protein Lateral Stalk Subunit P0	Ec04947733_g1	74	Spanning 2 exons	8:16270469-16271594
RUNX2	RUNX Family Transcription Factor 2	Ec03469741_m1	65	Spanning 2 exons	20:45071187-45090120
RUNX3	RUNX Family Transcription Factor 3	AR9HJ33	85	Spanning 2 exons	2:30378587-30389531
S100A1	S100 Calcium Binding Protein A1	ARU633W	107	Spanning 2 exons	5:40513357-40512077
S100A4	S100 Calcium Binding Protein A4	Ec07038302_m1	105	Spanning 2 exons	5:40581137-40582018
S1PR3	Sphingosine-1-Phosphate Receptor 3	AR9HJ32	57	Single exon	23:53100775-53100700
SERPINE1	Serpin Family E Member 1	Ec03469902_m1	56	Spanning 2 exons	13:9392324-9393407
SGMS2	Sphingomyelin	AR47WX9	74	Spanning 2 exons	2:117974497-117969273
SHC3	SHC Adaptor Protein 3	Ec06977865_m1	58	Spanning 2 exons	23:53055119-53062725
SLC38A1	Solute Carrier Family 38 Member 1	Ec06973498_m1	62	Spanning 2 exons	6:65158674-65157159
SMPD3	Sphingomyelin Phosphodiesterase 3	ARNKTM3	107	Spanning 2 exons	3:19318165-19316482
SNAI1	Snail Family Transcriptional Repressor 1	AR47WX7	139	Spanning 2 exons	22:39029820-39033420
SNAI2	Snail Family Transcriptional Repressor 2	ART2ADV	87	Spanning 2 exons	9:35268124-35269118
SP7	Sp7 Transcription Factor	AREPT7J	138	Single exon	6:71198223-71198072
SPARCL1	SPARC Like 1	Ec06992392_m1	73	Spanning 2 exons	3:51668155-51667472
STAB1	Stabilin 1	Ec06952812_g1	55	Spanning 2 exons	16:36722312-36721809
TGFBI	Transforming Growth Factor Beta Induced	ARMFX26	120	Spanning 2 exons	14:39336075-39335345
THBS4	Thrombospondin 4	Ec06947284_g1	58	Spanning 2 exons	14:86001213-86000560
TIMP2	TIMP Metallopeptidase Inhibitor 2	Ec03470558_m1	72	Spanning 2 exons	11:3846324-3848466
TLR2	Toll-Like Receptor 2	Ec03818334_s1	87	Single exon	2:80314660-80314562
TLR4	Toll-Like Receptor 4	Ec03468994_m1	99	Spanning 2 exons	25:22400336-22403588
TNFRSF21	TNF Receptor Superfamily Member 21	Ec06970391_m1	63	Spanning 2 exons	20:46704716-46683406
TNFSF11	TNF Superfamily Member 11	ARAACGT	71	Spanning 2 exons	17:27570379-27570216
TSPAN15	Tetraspanin 15	Ec07041353_m1	78	Spanning 2 exons	1:58097361-58125779
WNT9A	Wnt Family Member 9A	ARDJYMM	81	Spanning 2 exons	14:94400510 -94401267
aCommercially available primer-probe sets. ThermoFisher catalogue IDs start with ‘Ec’ and their catalogue number is 4448892. Catalogue IDs for custom designed primer-probe sets start with ‘A’ and their catalogue number is 4441114.
bThree putative endogenous control genes.
