# Supplementary material for: Kinetics of Gene Expression Changes in Equine Fetal Interzone and Anlagen Cells Over 14 Days of Induced Chondrogenesis
Source: Front Vet Sci. 2021 Aug 9;8:722324. doi: 10.3389/fvets.2021.722324 (PMC8380811; doi:10.3389/fvets.2021.722324)
Supplement: Supplementary file 2 [file Table_2.xlsx]

## Sheet: Sheet1
Supplementary Table 2. Microfluidic qPCR data (relative quantity, RQ=2-ΔΔCt; fold changes based on expression in the positive control) for all gene loci assessed.
			96 gene loci
Biological replicate	Cell type	Collection point, h	ABCC9	ABI3BP	ADAMTS5	ADGRG1	ADGRG2	ALPK3	ALPL	ANGPTL4	APLNR	AQP1	ARHGEF15	ASS1	B2M	BMP2	BMPR1A	BOC	CDH13	CDON	CHODL	CLU	COL10A1	COL1A1	COL2A1	COL5A3	COMP	CREB5	CTGF	DCN	DIO2	DLX5	ENTPD1	ENTPD2	FAM132A	FAM20A	FGF1	FGF18	FGFR3	FRZB	FZD1	GALNT14	GDF5	GDF6	GLI3	GUSB	IBSP	IGF2	IGFBP5
Horse 1	Interzone	Monolayer	0.000450919	3.49586	1.22727	1.785	0.392745	0.100128	0.0200405	1.10222	0.176532	0.00251833	ND	0.000697387	0.206127	0.39393	1.86486	0.448457	5.44405	0.677133	0.00122399	0.828333	5.44972	13.0335	0.00637284	0.775452	0.0947507	1.32105	18.2081	0.00129719	0.0133035	0.832065	0.517181	0.00179602	0.94361	ND	0.0380476	0.259637	0.099045	1.16301	4.19683	0.00590218	0.0224969	19.9271	2.26917	0.922801	ND	ND	7.44345
Horse 2	Interzone	Monolayer	ND	1.00063	0.399605	0.712866	0.130666	0.0438993	0.018843	0.48341	0.102008	0.00231066	ND	0.000541524	0.131653	0.18296	1.33446	0.242532	2.37595	0.553124	0.00033351	0.396467	ND	4.62525	0.00550228	0.166944	0.027559	0.793914	9.14478	0.00702218	0.368336	0.554738	0.0425076	0.00157328	3.48388	ND	0.00640109	0.142783	0.0987405	0.259483	3.06969	0.0132968	0.0567447	12.769	1.66018	1.15571	ND	ND	2.2485
Horse 3	Interzone	Monolayer	ND	4.17193	1.49045	0.889551	0.467001	0.065648	0.0356967	2.57978	0.0767239	0.00324105	ND	0.000646921	0.161564	0.266209	1.39188	0.62375	2.4218	0.956853	0.00050014	0.630694	8.24917	15.401	0.00128408	0.673067	0.100646	0.751725	8.68747	0.00165599	0.108316	0.357999	0.0218153	0.0120081	1.82634	0.00083721	0.0234321	0.505452	0.055745	0.648643	3.86017	0.0170737	0.0299831	12.2751	3.00728	1.11844	ND	ND	2.67535
Horse 4	Interzone	Monolayer	0.000405764	3.30174	1.26683	0.579664	0.606924	0.109788	0.0537205	2.90209	0.032006	0.00182548	0.00209143	0.000484481	0.135537	0.0706915	1.01626	0.782648	2.00308	0.489582	0.00108054	0.501654	8.66285	7.65759	0.000219563	0.324958	0.0825105	0.685979	10.0045	0.0107418	0.0389775	0.627664	0.00617924	ND	0.512952	ND	0.00991426	0.308651	0.035745	0.469071	4.28663	ND	0.244127	4.94214	2.43849	0.831234	0.000724674	ND	0.567776
Horse 5	Interzone	Monolayer	0.000375178	2.32702	1.37813	1.03754	0.179986	0.105364	0.0475035	2.60387	0.031027	0.0154118	ND	0.000511611	0.149405	0.0881546	0.941045	0.554121	2.58117	0.768879	0.0020126	0.50393	6.81017	10.2344	0.00637625	0.198435	0.809373	0.780529	14.1076	0.00341203	0.0272916	0.589787	0.0503663	0.00797376	0.964427	0.00163481	0.0204403	0.425239	0.0430426	0.694878	3.43828	0.00526827	0.102477	10.9186	2.13083	0.927881	ND	ND	1.40619
Horse 6	Interzone	Monolayer	ND	3.83605	1.60985	0.576189	0.309538	0.0678183	0.0299796	2.37224	0.0539831	0.00938624	ND	0.00049161	0.140081	0.0992512	1.08115	0.639236	2.46863	0.629022	0.0001595	0.471707	2.8898	5.73704	0.000707581	0.35708	0.113811	1.24315	10.8999	0.00851849	0.017134	0.436838	0.0415935	ND	0.373332	ND	0.0177177	0.372363	0.0335166	0.500702	2.55295	0.00229819	0.0364935	10.4712	2.02879	0.86912	ND	0.0437197	1.17778
Horse 7	Interzone	Monolayer	0.000784276	0.669103	0.126414	0.148078	0.0417033	0.0208132	0.015545	0.376853	0.0433437	0.000853228	ND	0.00122222	0.152593	0.048542	0.513069	0.0891824	0.777244	0.179616	0.000264381	0.326823	ND	0.755106	0.00179678	0.0392148	0.016974	0.605741	5.36816	0.00696393	0.0124713	0.280745	0.0127047	ND	0.621176	ND	0.0112869	0.0781154	0.0317085	0.241652	1.47328	ND	0.0213685	0.638323	0.671624	0.779403	ND	0.0106736	0.593359
Horse 1	Interzone	0	0.00102965	4.6807	0.928003	0.766413	0.4474	0.0895461	0.0182907	0.760915	3.21599	0.00224847	ND	0.000636445	0.181367	0.526701	1.09432	0.381914	4.70789	0.640628	0.000881318	0.510131	1.99826	7.78716	0.00556649	0.47677	0.0716943	1.57633	16.2267	0.00157192	0.0163256	0.577289	0.419294	0.00089351	0.619512	ND	0.0237617	0.193422	0.0617425	1.03536	2.75814	0.00134376	0.199862	13.9875	1.7788	0.949699	ND	ND	9.14043
Horse 2	Interzone	0	0.000476317	1.22812	0.53045	0.716242	0.140541	0.0381956	0.0174365	0.399184	2.76751	0.00295081	ND	0.000309931	0.121119	0.158722	1.23125	0.273758	2.34685	0.557781	0.000282364	0.426423	7.10936	4.24584	0.031197	0.223125	0.0708927	0.962861	14.7417	0.00663283	0.319076	0.434096	0.0371092	0.00971762	3.64841	ND	0.00793168	0.151376	0.0795034	0.289061	3.24943	0.0140863	0.180848	10.6267	1.60705	1.15549	ND	ND	2.56892
Horse 3	Interzone	0	ND	5.16374	2.06993	0.818657	0.549742	0.0964477	0.043305	2.27729	1.18798	0.00242244	ND	0.000479225	0.189848	0.281625	1.84568	0.819416	3.19925	1.37542	ND	0.675758	ND	11.4813	0.0393937	0.759054	0.157636	1.28976	13.1312	0.00412797	0.340125	0.298301	0.0289602	0.00361161	1.73213	ND	0.0152324	0.380242	0.0654707	0.77406	3.77097	0.0107911	0.139556	9.63598	4.00575	1.25977	0.000848211	ND	2.5734
Horse 4	Interzone	0	0.00107165	6.13036	1.78271	0.632524	0.920065	0.16833	0.0550076	3.63783	0.66135	0.00310528	ND	0.000714077	0.115866	0.0707379	1.28113	1.1359	4.00035	1.02781	0.00108596	0.718674	6.4528	16.158	0.00634105	0.443164	0.178091	1.30402	19.3216	0.0132126	0.0655603	0.816045	0.0111213	0.00588207	0.565283	0.000646681	0.00986609	0.288683	0.0472711	0.709103	4.29738	0.0030432	0.285035	9.24862	3.3373	1.06501	ND	ND	0.976415
Horse 5	Interzone	0	0.00119561	4.46627	1.59774	0.838676	0.179454	0.16398	0.0472564	1.98379	0.848897	0.0076865	0.000967384	0.000516969	0.158935	0.145265	1.15732	0.609095	3.56869	1.07619	0.00116935	0.491566	11.4452	11.033	0.100594	0.205958	1.05487	1.28858	16.2862	0.0197603	0.0471553	0.56319	0.0859841	0.00310472	0.746985	ND	0.0217829	0.521729	0.0678474	0.775049	2.85536	0.00447897	0.261434	11.2059	2.45022	1.00241	0.0233675	ND	1.54065
Horse 6	Interzone	0	0.000648783	6.17117	1.20856	0.391735	0.397667	0.0711376	0.0245059	1.90082	10.8194	0.00609344	ND	0.000354326	0.153925	0.0682993	0.922726	0.541101	2.82406	0.625764	3.95755e-05	0.497271	0.753707	3.08412	0.0532637	0.152794	0.13048	1.02733	10.0894	0.0112605	0.0184872	0.406991	0.0389141	0.0017641	0.165972	0.000261988	0.0145252	0.385631	0.0304107	0.585833	1.57208	0.00134345	0.941159	5.40249	1.50499	1.01633	0.000357976	0.0447257	0.880696
Horse 7	Interzone	0	0.000471523	1.46114	0.219859	0.216562	0.0665392	0.0523549	0.016042	0.475091	1.31084	0.00187827	ND	0.00100785	0.131984	0.0848847	0.740631	0.155913	1.36446	0.401866	0.000524323	0.450991	ND	3.08893	0.00374266	0.149833	0.0287729	1.25146	11.3916	0.00967569	0.0215111	0.268595	0.015838	0.00245893	0.536968	ND	0.0123904	0.100565	0.0496468	0.310173	2.02983	0.00675657	0.0889075	1.18373	1.3163	0.941736	ND	0.0118162	1.06131
Horse 1	Interzone	1.5	ND	3.30661	0.799635	0.774676	0.258141	0.108976	0.0175626	1.40177	1.64412	0.00373395	ND	0.000648089	0.164055	0.400979	0.954196	0.292723	4.99668	0.468381	0.000141487	0.537528	7.94657	5.19432	0.00111377	1.49625	0.0979546	1.90017	15.7276	0.000682328	0.0317132	0.233759	0.269424	0.00212054	0.729462	ND	0.0254421	0.389574	0.050945	0.882837	2.2285	0.00148616	0.138952	6.16457	1.53421	0.942925	ND	ND	6.79162
Horse 2	Interzone	1.5	0.000467756	1.19187	0.622072	0.749229	0.140787	0.0661534	0.0174266	1.0325	4.27115	0.00428077	ND	0.000397955	0.156474	0.145587	1.36463	0.28436	2.48518	0.595	0.000714568	0.435438	ND	4.18111	0.00364906	0.398314	0.0356932	1.21638	14.7911	0.00569717	0.295158	0.28674	0.0442269	ND	2.38193	ND	0.00577437	0.136289	0.0657354	0.338725	2.65891	0.0178688	0.282637	9.98008	2.03532	1.13483	ND	ND	2.35623
Horse 3	Interzone	1.5	0.000950576	4.17274	1.92786	0.983732	0.337024	0.109148	0.0472397	3.30089	1.18349	0.00392791	ND	0.000683005	0.153643	0.261037	1.42864	0.628759	3.11141	1.14003	0.000396127	0.585922	6.07159	14.7036	0.000745214	1.63498	0.0875262	1.49566	9.5704	0.00131406	0.160639	0.178848	0.0162414	0.0029301	1.56891	ND	0.0153358	0.361587	0.0342336	0.739296	2.91226	0.0183251	0.0819286	11.0968	3.67293	1.21781	ND	ND	2.27166
Horse 4	Interzone	1.5	ND	6.70188	2.39021	0.788251	1.04956	0.237736	0.0657718	5.8603	0.993381	0.00441851	0.00115236	0.000305347	0.109658	0.103156	1.24412	1.21007	3.94752	0.981792	0.00226635	0.615264	9.13525	17.4535	0.000606437	1.3898	0.176805	1.73933	27.5744	0.012795	0.0546232	0.608981	0.015383	0.00525218	0.659719	ND	0.0125329	0.524654	0.0471211	0.752943	3.93869	0.00585086	0.303863	7.69365	3.88019	1.02191	0.000315427	ND	1.07658
Horse 5	Interzone	1.5	0.000468835	3.6469	1.15548	0.671076	0.161732	0.125574	0.0314737	2.45205	1.78726	0.0069826	ND	0.000270547	0.196672	0.134807	0.894854	0.351246	2.43574	0.604335	0.000976057	0.432988	6.02567	3.9665	0.00328386	0.216283	0.504906	1.20962	11.0494	0.00405948	0.0355557	0.320466	0.051407	0.00179369	0.354405	ND	0.0179495	0.573727	0.0273611	0.693236	1.32915	0.00526743	0.21589	4.75895	1.50429	1.06866	ND	ND	0.93601
Horse 6	Interzone	1.5	0.000485876	6.44333	2.0799	0.680431	0.438462	0.132033	0.040407	4.96119	4.90796	0.00938755	ND	0.000570045	0.169094	0.117673	1.09663	0.755578	3.62617	0.794567	0.000368799	0.639439	1.56204	5.58659	0.0454025	0.626608	0.192729	2.01222	14.063	0.0135827	0.0247489	0.359435	0.0406052	0.0022014	0.26843	ND	0.0220001	0.683929	0.047209	0.644152	2.17982	0.00385099	0.495251	7.41883	2.65538	1.05561	0.00199097	0.0653442	1.30668
Horse 7	Interzone	1.5	0.000247796	1.46729	0.301096	0.431556	0.0682224	0.102369	0.0234566	1.2497	2.90408	0.00327101	0.000393416	0.00108271	0.146027	0.0865263	0.754346	0.154383	1.71142	0.443716	0.00021581	0.532438	0.414461	3.52409	0.086478	0.428393	0.101573	1.56316	10.2694	0.0121981	0.0237281	0.323527	0.016024	0.00618108	0.64464	ND	0.0123216	0.153892	0.0921665	0.331355	2.01356	0.00637847	0.290572	0.965618	1.51722	0.938804	ND	0.0260875	1.38751
Horse 1	Interzone	3	0.00298019	4.16789	0.737103	3.09804	0.26668	0.904607	0.0823092	2.61359	3.97712	0.0238268	ND	0.00223311	0.214933	0.460818	1.26232	0.409743	7.00758	1.32334	0.00233786	0.619244	4.69781	9.56216	0.0130344	9.82881	0.277775	1.85295	3.60924	0.0018568	0.0138109	0.247893	0.299983	0.00325599	6.05125	0.000865499	0.0487866	1.12033	0.140486	1.31958	2.50738	0.00278684	0.278897	5.20586	1.70612	0.98152	ND	ND	6.71162
Horse 2	Interzone	3	0.00184574	1.01312	0.398193	2.48997	0.15528	0.261521	0.0384135	3.65652	4.52222	0.00819163	ND	0.000650733	0.153571	0.127009	1.46768	0.25087	2.93926	0.768635	0.00086624	0.392805	2.14632	5.19104	0.00264429	1.41058	0.0984434	1.34601	4.49845	0.00674911	0.073745	0.349874	0.0274422	0.00276282	7.32418	ND	0.00631724	0.253207	0.16825	0.246519	2.00409	0.0114445	0.287272	4.64114	1.40102	1.14082	ND	ND	1.95035
Horse 3	Interzone	3	ND	3.82692	1.63246	3.03551	0.308442	0.528496	0.111787	6.30879	1.98246	0.00908189	0.000850113	0.0011842	0.205377	0.264201	1.42857	0.374644	3.27411	1.59973	0.00056582	0.584264	ND	13.8223	0.000208183	7.91392	0.216054	1.64107	3.64766	0.00239241	0.0564077	0.0964497	0.0223697	0.00167319	5.84716	0.00146047	0.0124524	0.794877	0.16752	0.580275	2.67853	0.0258998	0.119985	4.88994	2.62106	1.25783	ND	ND	2.07922
Horse 4	Interzone	3	ND	7.03789	1.7367	2.23278	0.809095	0.780486	0.0838484	9.65194	1.48393	0.0124914	0.000545938	0.000487421	0.128258	0.15167	1.28055	0.680531	3.93351	1.98296	0.00266285	0.662153	5.55853	15.4443	0.000413282	6.93449	0.216189	2.01579	10.8532	0.011864	0.0169266	0.361113	0.00952726	0.00723929	1.95399	ND	0.0317477	1.11868	0.0756768	0.679999	3.19113	0.00762536	0.267935	3.66158	2.79753	1.08607	ND	ND	1.23989
Horse 5	Interzone	3	0.000182171	3.9881	1.15782	3.25442	0.18987	0.681141	0.114277	6.90849	1.73106	0.0167674	ND	0.00143719	0.229863	0.273206	1.05108	0.269082	3.11699	1.13685	0.00209574	0.517478	8.6069	8.41685	0.0010265	2.33549	0.925244	1.72062	5.43191	0.00497515	0.0182073	0.236156	0.0580804	0.00278026	2.74528	0.00194001	0.0282704	1.87987	0.0952067	0.712986	1.68093	0.00404462	0.15186	4.04895	1.83091	1.00777	ND	ND	1.48747
Horse 6	Interzone	3	0.000450318	5.62765	1.20289	1.3501	0.343051	0.519396	0.0579684	7.03056	1.83971	0.0117201	ND	0.00101344	0.154963	0.101151	0.883779	0.409085	3.42876	1.03353	0.000869956	0.541075	0.785873	4.00403	0.000448833	2.08227	0.169411	1.60992	3.70256	0.00918678	0.0137565	0.173636	0.0347856	0.00261165	0.538645	0.00033654	0.0349352	0.848982	0.0572309	0.523093	1.50307	0.00222734	0.172728	2.76093	1.57579	0.964425	ND	0.0656767	1.16935
Horse 7	Interzone	3	ND	0.810934	0.149777	0.683619	0.0394973	0.268547	0.017526	3.31555	1.50767	0.00619796	ND	0.000837698	0.123907	0.101442	0.437452	0.0942696	0.998878	0.412714	0.00041086	0.274967	ND	4.41231	0.0183104	2.31861	0.089998	0.891449	2.69434	0.0065489	0.00610422	0.117762	0.00586313	0.00170752	1.5349	ND	0.0166395	0.23291	0.0769612	0.219483	1.21973	0.00191456	0.175998	0.408984	0.636892	0.853746	ND	0.0137116	1.29062
Horse 1	Interzone	6	0.00245294	4.92601	0.422938	2.35772	0.078162	0.156682	0.095123	1.62323	2.76259	0.0349906	ND	0.00106347	0.23148	0.24328	0.848227	0.693412	5.47714	2.20583	0.000370751	0.508561	3.48733	7.95609	0.00231093	5.91028	0.316857	0.550124	0.869497	0.00598688	0.0932624	0.60186	0.129374	0.00169612	8.09022	ND	0.0435016	0.521993	0.101817	0.931671	2.1716	0.0141337	0.615194	1.5641	1.30987	1.08743	0.00337634	ND	4.4277
Horse 2	Interzone	6	0.00398189	1.84694	0.225324	2.14606	0.0818088	0.173344	0.0566294	4.86668	3.81106	0.0138482	ND	0.00163064	0.180051	0.157406	1.65802	0.849984	2.98504	1.40592	0.0029541	0.444697	6.83868	8.48585	0.00758387	2.26306	0.137944	0.680358	1.48532	0.0131626	0.0518886	0.542365	0.0222166	0.00366276	12.0963	ND	0.010179	0.0845687	0.168657	0.35743	3.73056	0.00753332	0.896297	2.05393	0.722609	1.12343	ND	ND	2.49304
Horse 3	Interzone	6	0.00066066	3.48779	0.318998	2.11357	0.10423	0.2508	0.229631	7.34468	1.01096	0.00764534	ND	0.00180285	0.230174	0.164654	1.33343	0.79709	2.35938	1.55711	0.00138839	0.397744	8.10821	8.68437	0.000616855	6.74006	0.178789	0.416429	0.383869	0.003292	0.0388695	0.243201	0.00984806	0.00551894	6.49442	ND	0.0138642	0.134554	0.0886994	0.397299	3.16727	0.00919771	0.402616	0.987675	0.542556	1.12803	3.84644e-05	ND	1.96034
Horse 4	Interzone	6	0.000175389	6.19161	0.397723	1.2802	0.291276	0.398835	0.111687	10.4451	1.34715	0.0181907	ND	0.000871821	0.159909	0.189573	0.845294	0.882252	2.83717	2.05005	0.00313254	0.527002	0.70989	5.90383	0.000316243	4.69678	0.200853	0.405044	1.47966	0.0132608	0.0643262	0.514129	0.00597652	0.00215815	2.50785	ND	0.0867595	0.362653	0.052962	0.467517	2.54866	0.00645826	0.788713	0.413961	0.464651	0.975792	0.00256246	ND	1.79459
Horse 5	Interzone	6	0.000149382	4.03331	0.435661	2.47193	0.0672155	0.308122	0.187033	6.17715	0.952816	0.0190966	ND	0.00193915	0.224607	0.296306	0.750752	0.499179	2.91765	1.31736	0.00401203	0.454257	6.50417	8.19147	0.000425629	2.99259	0.93032	0.337517	1.30874	0.00736788	0.030482	0.414776	0.036908	0.0029174	4.50862	0.000611062	0.0459016	0.55378	0.0694032	0.568966	1.96246	0.00997576	0.415886	1.82516	0.43533	0.975846	ND	ND	1.48865
Horse 6	Interzone	6	ND	5.70784	0.445379	1.43052	0.226883	0.321848	0.124994	8.14465	1.44985	0.0163583	ND	0.00143962	0.162987	0.268284	0.993656	0.956571	3.0426	1.75796	0.00183393	0.477268	2.74277	5.84312	0.00143172	4.86278	0.251118	0.589404	0.987406	0.00974632	0.0264866	0.397479	0.0126478	0.00266579	1.54134	0.000729211	0.034794	0.465403	0.063529	0.477385	2.52996	0.00104277	0.512154	1.61672	0.61971	0.955669	0.00135149	0.142871	1.85978
Horse 7	Interzone	6	6.48367e-05	1.21636	0.0813888	1.00694	0.0187138	0.183275	0.0357011	6.09052	0.52787	0.0108602	ND	0.00204301	0.138948	0.102215	0.862243	0.360295	1.46173	0.906558	0.0021004	0.427472	0.148207	3.15732	0.00349789	2.52011	0.119368	0.364683	0.864581	0.0118662	0.0415521	0.229863	0.00804906	0.00342065	1.98149	ND	0.0311996	0.069906	0.0827532	0.226006	2.13061	0.00141616	0.433545	0.0800501	0.410095	0.954654	ND	0.0265895	2.05629
Horse 1	Interzone	12	0.00371158	4.1238	0.270396	0.487354	0.0887146	0.104305	0.10445	1.0357	3.35939	0.0390685	ND	0.00116952	0.242092	0.192001	0.859325	0.983781	5.13143	1.6079	0.00240407	0.496881	7.46746	8.22302	0.0520138	4.68093	0.800413	0.459612	1.34539	0.0347602	0.117869	1.07098	0.047465	0.00504304	12.4583	ND	0.0113656	0.320438	0.07464	0.674036	3.64314	0.0127312	1.10636	5.45069	1.69838	0.975377	ND	ND	4.5047
Horse 2	Interzone	12	0.00105034	1.77141	0.0969904	0.887981	0.0603689	0.124879	0.0685724	4.94497	3.47766	0.00998353	ND	0.0035267	0.19141	0.117928	1.88437	0.773508	3.03492	1.42041	0.00570611	0.395132	ND	11.457	0.0103018	1.91718	0.141256	0.525826	0.69186	0.034635	0.0791442	0.664467	0.0191113	0.0106202	16.2609	ND	0.00714088	0.0365808	0.11662	0.336275	5.4598	ND	2.20376	1.47	0.924402	1.31488	0.00107949	ND	3.37533
Horse 3	Interzone	12	0.00337508	6.04881	0.256249	1.2851	0.0848095	0.106416	0.396142	7.66743	1.80112	0.00960583	ND	0.00787762	0.258066	0.215942	2.12594	1.54387	3.69369	2.31851	0.00519543	0.525154	8.94224	16.8804	0.00101074	13.5917	0.370236	0.705575	0.483717	0.0261073	0.0652354	0.397579	0.00637857	0.0184779	11.7681	ND	0.00657551	0.122583	0.0756866	0.57146	7.95871	0.023095	2.48522	4.14286	1.97931	1.08012	ND	ND	4.5392
Horse 4	Interzone	12	ND	6.8166	0.421978	0.860685	0.131441	0.21055	0.223818	10.4393	1.06655	0.0370145	0.00102653	0.00194776	0.166292	0.211322	1.62944	1.7137	4.4044	3.55457	0.00579526	0.643242	4.10295	21.5317	0.000962641	12.3792	0.449456	0.64841	0.93732	0.0385584	0.0863651	1.03099	0.00383876	0.00960144	10.6265	0.000599801	0.0322822	0.23014	0.059324	0.473804	5.90745	0.0111679	5.53862	3.59568	1.4344	1.07022	ND	ND	4.72487
Horse 5	Interzone	12	0.000126356	4.48844	0.311865	0.26686	0.046673	0.10149	0.234855	3.42095	0.747068	0.0163233	ND	0.00221439	0.224305	0.189331	0.667472	0.611763	2.93221	1.24742	0.00321397	0.364416	5.70004	8.09116	0.000706593	2.00543	0.837024	0.367238	0.882794	0.0515991	0.0719678	0.544844	0.0147525	0.00943621	7.82197	0.000488595	0.0179312	0.131873	0.0318225	0.434015	3.07424	0.0104636	1.94311	5.65556	0.869285	1.0604	ND	ND	2.00957
Horse 6	Interzone	12	0.000274078	5.22262	0.191426	0.355228	0.0933594	0.0870539	0.136919	5.10615	2.00184	0.0115934	0.00105272	0.00139999	0.154154	0.0961993	0.767447	0.985353	3.01268	1.17769	0.00102907	0.367622	0.368949	4.55136	0.000571355	2.57301	0.31787	0.500976	0.449273	0.0301495	0.0300856	0.451834	0.00703752	0.00449732	2.35201	0.000540909	0.0140284	0.161942	0.0362998	0.389885	2.35253	0.00420846	1.17476	1.61255	0.737677	0.936113	0.00117157	0.146771	1.9053
Horse 7	Interzone	12	ND	1.12176	0.022821	0.322403	0.00528008	0.0852426	0.0600876	5.33445	1.46857	0.00664589	0.000510804	0.00630578	0.15402	0.0717147	0.955317	0.399948	1.35053	0.885501	0.00199722	0.350042	0.154113	2.24095	0.0107679	1.09123	0.144438	0.321378	0.283008	0.0239795	0.0307711	0.300018	0.00328779	0.0258486	3.94086	ND	0.00553266	0.0130651	0.0511747	0.237095	2.43467	0.00117663	1.23739	0.0971015	0.390045	1.03413	0.000513887	0.0385235	2.3444
Horse 1	Interzone	24	0.00215884	3.10828	0.22512	0.514858	0.0792325	0.153089	0.084756	3.21941	3.50064	0.078207	ND	0.00126625	0.205467	0.255163	1.02867	1.9702	6.12436	1.75628	0.00249641	0.643493	ND	10.533	0.022469	8.55591	1.7759	0.61757	2.77697	0.0769629	0.0697216	1.33288	0.0372751	0.0241008	17.4473	ND	0.019526	0.400477	0.105779	1.12148	3.60495	0.00535382	2.85302	3.00678	3.71106	1.2825	ND	ND	3.26744
Horse 2	Interzone	24	0.00187141	2.89006	0.0498751	0.742709	0.0241482	0.176663	0.0768611	4.45659	2.44188	0.0183476	0.00206932	0.00418671	0.190698	0.20533	1.67568	0.761629	3.27923	2.11878	0.00329615	0.414836	ND	7.77971	0.0184179	2.11036	0.351939	0.91689	2.35132	0.09219	0.0605346	0.773407	0.00986921	0.0463509	31.0181	ND	0.0039753	0.074083	0.132627	0.519236	4.99334	0.00610916	5.41946	2.51317	1.28867	1.242	0.00295015	ND	5.85039
Horse 3	Interzone	24	0.00364894	5.41012	0.192692	1.10277	0.116644	0.205552	0.268848	7.28837	3.02554	0.041447	ND	0.00728789	0.240646	0.419052	2.59634	2.07493	4.49118	2.81158	0.00422908	0.595463	9.85914	33.8259	0.00937517	12.1705	0.88288	1.4589	1.73485	0.0480055	0.0629672	0.687412	0.00280633	0.0505498	18.8738	ND	0.00832126	0.149241	0.133671	1.00407	7.06721	0.0192727	3.37911	2.63142	2.3697	1.20404	ND	ND	5.99229
Horse 4	Interzone	24	ND	4.76772	0.257234	0.605321	0.110623	0.211009	0.221162	11.5308	0.794902	0.211577	0.000866619	0.0029392	0.157179	0.243733	1.63508	1.4869	4.91476	3.54558	0.00400576	0.524053	2.69288	22.3265	0.00347176	11.4313	1.21703	0.967573	2.21808	0.0654893	0.0936413	1.17408	0.00177239	0.0211168	17.9468	0.000811529	0.0561862	0.28134	0.0685255	0.336131	5.4473	0.00195309	6.17093	2.35493	1.67753	1.09505	0.000718999	ND	6.91448
Horse 5	Interzone	24	0.000636456	6.40663	0.223246	0.24959	0.101221	0.155236	0.192515	3.75417	1.03241	0.0460608	ND	0.00234481	0.316101	0.292754	0.84842	1.03551	3.86225	1.50983	0.00518405	0.396933	5.84434	11.2316	0.0015068	4.31265	1.7354	0.579952	2.34755	0.141415	0.0870098	1.17269	0.00740984	0.0170746	9.9455	0.000453341	0.0299521	0.186935	0.0628791	0.712334	2.70895	0.00498945	2.29995	3.21186	1.42922	1.14773	0.0010464	ND	2.69242
Horse 6	Interzone	24	0.000982423	3.46644	0.116395	0.304557	0.11826	0.117228	0.103497	5.70245	1.65159	0.0479144	ND	0.00209367	0.15406	0.0965263	0.932561	1.12506	3.51385	1.40837	0.000842772	0.370807	0.445072	6.88305	0.00350622	3.85633	0.757392	0.812134	1.2684	0.0538942	0.0370592	0.665807	0.00391008	0.0130722	4.54726	0.0047151	0.0151414	0.210598	0.0554929	0.347316	2.16613	0.00644081	1.47869	1.00566	0.898932	1.029	ND	0.171226	2.92033
Horse 7	Interzone	24	0.000841021	0.941509	0.0245563	0.263865	0.00663915	0.0870988	0.052251	5.1244	1.88151	0.0125791	ND	0.00679012	0.17683	0.0836303	0.988529	0.399283	1.59331	1.16788	0.00304623	0.334778	0.156717	2.65114	0.00714891	1.18936	0.458582	0.617484	1.19827	0.0644738	0.0464643	0.342656	0.00215847	0.0424602	11.4889	0.00330598	0.025862	0.0431204	0.0376029	0.259762	2.55479	0.00167225	2.76142	0.195815	0.569961	0.980601	0.000104066	0.0609706	4.06413
Horse 1	Interzone	48	0.00222928	1.26591	0.0949986	0.190401	0.0995447	0.110911	0.0333207	5.03118	9.62389	0.197288	ND	0.00223271	0.156364	0.240195	1.02261	1.5088	4.58625	1.01669	0.000405714	0.454109	16.049	8.95608	0.086949	4.65993	5.05668	0.576696	5.45608	0.0493603	0.0729101	1.71587	0.03099	0.0203399	14.6963	ND	0.0382949	0.349209	0.209438	0.901959	3.28473	0.00218299	3.51676	4.11761	3.28138	1.2394	ND	ND	2.06999
Horse 2	Interzone	48	0.00121086	2.98799	0.0249361	0.387782	0.0385667	0.220888	0.0481748	5.45463	5.30359	0.0724885	ND	0.00464024	0.221026	0.363927	1.44159	0.959354	3.60944	1.75846	0.00915043	0.361115	11.7018	9.91809	0.292273	2.85161	2.50041	0.995189	3.95401	0.0913338	0.0509697	1.33964	0.00824889	0.0551614	36.1254	ND	0.0231517	0.0315142	0.659613	0.666293	5.07537	0.00626743	10.0468	2.28262	1.71724	1.32497	ND	ND	5.42834
Horse 3	Interzone	48	ND	2.2294	0.0751462	0.207514	0.0714215	0.0975077	0.0817951	5.85346	1.94448	0.127164	ND	0.00301829	0.139919	0.227723	0.652668	0.78451	2.68528	0.838427	0.00181834	0.298308	3.54361	8.46019	0.0959819	3.29646	2.27709	0.406374	2.46682	0.0207801	0.0409143	0.71271	0.00357067	0.0329257	6.44192	ND	0.0366085	0.157047	0.127204	0.748627	2.15071	0.00337989	3.46697	1.3061	1.61715	1.05116	ND	ND	2.36336
Horse 4	Interzone	48	0.000269807	2.36529	0.350418	0.435854	0.10191	0.239036	0.101921	13.2036	0.795358	0.726664	0.00112203	0.00284958	0.153637	0.252853	1.15133	1.24972	4.06098	2.05473	0.000846019	0.321241	ND	19.0885	0.0277405	8.64304	3.40425	0.766441	6.63209	0.0864261	0.17007	1.58269	0.00583942	0.0209924	15.207	0.0133286	0.232833	0.584805	0.129351	0.288769	5.09617	0.00222949	3.95488	2.00041	1.97616	1.07859	0.00133715	ND	5.23897
Horse 5	Interzone	48	0.000515212	3.60053	0.192796	0.186569	0.139394	0.162706	0.0965911	5.36068	2.668	0.253818	ND	0.00473991	0.233455	0.205703	0.80785	0.914953	3.97507	1.21946	0.00130568	0.395355	2.79584	11.0662	0.0159497	5.43082	3.11958	0.605091	5.89264	0.0846207	0.125859	1.32304	0.0128944	0.0230737	9.36847	ND	0.336293	0.338996	0.149584	0.599604	2.62476	0.00440797	1.99291	2.29701	1.56266	1.24009	0.00210195	ND	1.98347
Horse 6	Interzone	48	0.0017761	2.31958	0.111786	0.179949	0.121795	0.14943	0.0712517	8.1147	1.79387	0.256718	ND	0.00277184	0.124299	0.11002	0.750653	0.833549	3.72058	1.12323	0.000434065	0.251939	0.028867	5.24355	0.0456342	4.58617	2.43456	0.700833	3.80253	0.0408782	0.0527739	1.03333	0.00368165	0.0126317	5.80494	ND	0.0761637	0.307825	0.138676	0.435988	2.14422	ND	1.74187	1.25833	1.09372	1.13676	0.000709055	0.310497	2.21493
Horse 7	Interzone	48	0.00192941	0.437658	0.0279497	0.123558	0.00396282	0.0801259	0.0192133	3.74909	2.20414	0.0291057	9.8769e-05	0.00641521	0.119443	0.0867076	0.439283	0.213467	0.917632	0.570932	0.0013686	0.18827	0.506179	2.17365	0.0455307	1.00844	1.05589	0.278973	2.18416	0.0359928	0.0410107	0.332493	ND	0.0232154	6.57144	0.00100765	0.109235	0.0543344	0.0498306	0.214869	1.5638	0.00134062	2.63941	0.124507	0.466412	0.802904	ND	0.220812	2.47704
Horse 1	Interzone	96	0.000799761	0.147523	0.0428073	0.070973	0.0916594	0.0515567	0.108074	1.43146	5.5469	0.148618	ND	0.00172706	0.132624	0.124599	0.570948	0.796255	1.55483	0.515098	0.000931952	0.386452	39.8338	6.95278	0.0836154	0.689705	7.94238	0.14245	11.7974	0.0257964	0.0234816	2.19349	0.0324146	0.00249399	12.9181	0.000284989	0.0102372	0.658147	0.210195	0.794129	1.33524	ND	1.77364	2.78465	1.8543	1.21077	ND	ND	0.188579
Horse 2	Interzone	96	0.0012416	2.98481	0.0339925	0.0866246	0.0499841	0.0423855	0.0232027	1.7091	6.35988	0.0650566	0.000211912	0.000337794	0.100359	0.316352	0.787765	1.22953	1.81773	1.28374	0.000128894	0.432468	9.62678	1.51545	1.92179	1.02793	5.51312	0.469107	6.29209	0.147472	0.104105	0.95846	0.00614184	0.0158078	18.9414	0.000213048	0.00928318	0.0555932	0.958174	1.9259	1.36374	0.00650968	22.1291	1.58482	1.03633	1.54839	ND	ND	0.384164
Horse 3	Interzone	96	0.00538891	0.918273	0.22834	0.0996703	0.232892	0.0794152	0.153689	5.29188	2.32919	0.295518	ND	0.00231502	0.162502	0.989417	1.52819	2.54233	2.60694	1.46745	0.00149636	0.831786	31.1327	13.9816	0.266624	16.8188	8.16607	0.43114	14.7112	0.0858562	0.107487	1.17823	0.0115539	0.0148533	14.7176	0.0136951	0.0413074	0.640938	0.286066	1.42466	3.24656	0.00865761	6.03633	6.57887	3.78609	1.51279	0.000763192	ND	0.654734
Horse 4	Interzone	96	0.00104185	1.35917	0.352156	0.138097	0.332397	0.150158	0.0926733	7.65249	2.37239	0.451302	ND	0.00174875	0.132439	0.532588	1.17371	1.64773	3.30308	1.32456	0.00131369	0.541373	6.59543	14.1317	0.133748	9.63443	8.49278	0.514366	14.0762	0.0848906	0.0803861	2.07122	0.00755617	0.00944693	7.49672	0.00638935	0.141445	0.48958	0.291302	0.684524	4.7064	0.00663076	8.36182	4.854	2.94371	1.27937	0.000948729	ND	1.56283
Horse 5	Interzone	96	0.00232091	0.295599	0.416504	0.0971156	0.124711	0.109934	0.226303	3.00091	1.91475	0.158278	ND	0.00157222	0.154452	0.431082	0.696178	0.560413	2.016	0.805238	0.00347602	0.980032	23.4598	7.73636	0.0297982	3.57685	9.855	0.32999	12.1521	0.164885	0.0683051	2.05356	0.0607985	0.00306117	3.98774	0.0947267	0.0692106	0.490769	0.148853	0.42553	2.42725	ND	1.60442	5.85352	2.11973	1.24124	ND	ND	0.694488
Horse 6	Interzone	96	0.000590802	0.423214	0.174321	0.0610933	0.149512	0.073654	0.120219	3.07215	1.76402	0.0855271	ND	0.000921231	0.0963878	0.256392	0.548472	0.775378	2.5456	0.598307	0.000231566	0.628146	2.92276	6.78198	0.0606654	3.7109	7.41905	0.365034	7.93787	0.112752	0.0304652	1.20419	0.0103083	0.000539931	3.8323	0.0263234	0.0857027	0.450234	0.158789	0.488664	1.47644	ND	2.70328	3.06322	1.40448	1.21654	0.000869368	0.610575	0.383947
Horse 7	Interzone	96	0.00109431	0.245169	0.126279	0.0507854	0.0187749	0.0484205	0.0326846	3.12119	0.955694	0.0366053	ND	0.00121898	0.109502	0.336466	0.588989	0.435063	1.26417	0.827117	0.000331039	0.418994	0.227361	3.64849	0.290148	3.50293	6.1229	0.253365	9.08654	0.104316	0.0257215	0.869723	0.00279643	0.00961038	5.77509	0.00419049	0.155952	0.10692	0.332044	0.348602	2.89276	0.000681227	6.03271	0.94828	1.2546	1.03699	ND	1.27873	1.11362
Horse 1	Interzone	168	0.00070608	0.123699	0.0745854	0.0505127	0.110574	0.0653043	0.108315	1.19808	14.9087	0.320322	0.00176784	0.0113933	0.0936843	0.180525	0.798821	0.975229	1.19542	0.713169	0.000418219	0.382953	24.1945	5.19283	0.337529	0.403569	14.4286	0.156567	12.1934	0.0349324	0.00366317	2.26059	0.0330829	0.00131089	11.5802	0.00975714	0.0619069	0.678091	0.255679	0.677533	1.37208	ND	2.67069	3.15712	2.00155	1.35468	0.00392058	ND	0.247376
Horse 2	Interzone	168	ND	3.71257	0.0522425	0.0573815	0.0362439	0.0507795	0.0277048	2.06478	7.55758	0.0917914	ND	0.000619796	0.0723381	0.305412	1.07362	2.02661	0.669956	2.35409	0.000471422	0.792933	13.6721	2.85237	3.98254	1.25265	18.1656	0.636262	15.8075	0.293381	0.0321468	1.02587	0.00415804	0.0304088	27.1299	0.00683046	0.00872609	0.0752433	1.78521	1.78179	1.79043	0.00459381	13.2689	3.08743	1.80314	1.30474	0.000729835	ND	0.300005
Horse 3	Interzone	168	ND	0.103637	0.249609	0.0467033	0.0350627	0.0507431	0.094461	2.13749	5.3097	0.23025	ND	0.000948091	0.199183	0.313314	0.73368	0.830649	0.463764	0.723124	0.00108891	0.995955	21.2446	3.45917	1.05143	0.865615	5.14088	0.171653	8.00245	0.437636	0.416433	0.795168	0.00847617	0.00614876	2.89706	0.0857825	0.028754	0.34043	0.176623	0.917148	1.01509	0.00155518	2.00189	1.2872	1.25962	1.38942	0.0185823	ND	0.250439
Horse 4	Interzone	168	0.000371504	0.143946	0.0767784	0.0426877	0.302715	0.0714505	0.0800083	2.60478	4.07069	0.424141	ND	0.00116445	0.125697	0.204894	0.710686	0.728596	1.31423	0.86365	0.000491169	0.664905	1.51502	3.08268	1.34751	0.682068	8.45562	0.239172	10.7321	0.10937	0.0346666	1.50376	0.003547	ND	4.21093	0.0370525	0.0715293	0.214902	0.681472	0.718594	1.46535	0.000952789	4.99631	1.59077	1.28502	1.13257	0.00179883	ND	0.230132
Horse 5	Interzone	168	0.00104789	0.213423	0.295459	0.0549122	0.167786	0.143662	0.185472	3.56909	8.05236	0.160979	ND	0.00247901	0.148745	0.349266	0.784609	0.614925	2.1465	0.835223	0.000668689	2.28502	22.5463	8.47477	0.367726	1.17482	13.1267	0.303648	16.0486	0.342217	0.124876	1.94921	0.0360537	0.0022532	3.15295	0.910418	0.141002	0.564923	0.282189	0.761912	1.7662	0.00468391	4.23356	4.54967	1.92261	1.55657	0.0041402	ND	0.50655
Horse 6	Interzone	168	0.00295273	0.257108	0.211243	0.0559022	0.115382	0.151719	0.152064	3.10685	5.75971	0.13118	ND	0.0020663	0.110109	0.260711	0.901857	0.786413	2.83878	1.03373	0.000682112	1.44483	2.8681	6.74629	0.255562	1.36494	16.6928	0.323311	14.2833	0.26718	0.11116	1.93316	0.0164501	0.000426701	5.69297	0.581128	0.113809	0.577238	0.404661	0.617611	2.21034	0.000279399	3.18743	3.78014	1.73265	1.62588	ND	1.37317	0.641404
Horse 7	Interzone	168	ND	0.0651642	0.0232903	0.0339426	0.0108753	0.0348343	0.0142841	1.45177	0.99026	0.0311274	ND	0.000838369	0.072343	0.188135	0.747172	0.484366	0.594463	1.09805	0.000332839	0.359889	0.790075	2.71977	4.4149	0.591554	10.7738	0.169601	11.8004	0.148902	0.0130073	0.880154	0.00506528	0.0225735	11.0663	0.00253809	0.0662644	0.0323172	2.45532	0.706567	1.88158	ND	13.1867	0.52795	0.97218	0.955647	0.00184669	2.3748	0.426384
Horse 1	Interzone	336	0.000275393	0.111973	0.0698991	0.0282493	0.226679	0.0668459	0.165329	0.73205	8.44104	0.243539	ND	0.00949763	0.0693732	0.324655	0.842106	1.24892	1.14281	0.939453	0.000387649	0.35192	25.9933	11.049	0.584536	0.237902	10.4785	0.220223	9.77644	0.0208236	0.00453037	1.85625	0.0575158	0.0028668	8.93027	0.00368213	0.0410161	1.07053	0.181587	0.743188	1.27762	0.000955083	2.93905	4.54209	1.40882	1.54364	0.0193507	ND	0.301894
Horse 2	Interzone	336	ND	3.11028	0.0352362	0.0344537	0.0687905	0.0595932	0.01671	0.825619	2.19426	0.0306042	ND	0.00110479	0.0478885	0.301248	1.21466	1.61381	0.438311	2.82243	0.000537414	0.567044	7.78893	2.5263	4.79291	0.177935	22.0581	0.598686	14.7534	0.37464	0.00927666	0.83369	0.00339317	0.17831	20.0072	0.00086418	0.00477764	0.0970209	1.71442	1.25668	1.30594	0.00964825	7.22324	3.43279	1.12421	1.38977	ND	ND	0.255961
Horse 3	Interzone	336	0.00024636	0.0830452	0.0199686	0.0074437	0.101158	0.0470223	0.0522264	1.15397	7.13646	0.134834	ND	0.00126935	0.0636504	0.195441	0.756487	1.13648	0.245998	0.931861	0.00672644	0.317549	14.9568	2.17047	1.4008	0.0676503	6.09035	0.182364	6.15014	0.0496676	0.0081211	0.544993	0.00481178	0.00457548	3.38904	0.00103228	0.00428101	0.503024	0.18676	0.797345	0.669623	0.00201342	2.42856	0.828079	0.940438	1.47469	0.153477	ND	0.168727
Horse 4	Interzone	336	0.000466699	0.0855037	0.0254741	0.0242671	0.230039	0.0870669	0.0285561	1.15501	5.76516	0.140474	ND	0.00484567	0.0862153	0.240375	0.791732	0.757472	0.7023	1.33489	0.000540146	0.651044	0.508588	1.39999	4.23359	0.298486	10.1716	0.251939	7.11912	0.105887	0.01256	1.47035	0.0041484	0.0889187	7.51211	0.00825964	0.0194661	0.151261	2.33795	0.528794	0.885927	0.00150032	6.96217	0.662595	0.688318	1.10319	0.00202428	ND	0.180449
Horse 5	Interzone	336	0.000668857	0.32247	0.153496	0.0415891	0.347027	0.154788	0.35139	3.08246	4.26666	0.190521	0.00135116	0.00161738	0.120157	0.350846	0.993436	0.920187	1.76869	0.879769	0.0020518	2.32843	25.4524	12.1039	3.21195	1.1932	20.7648	0.365195	21.9206	0.317412	0.0467102	2.75119	0.0111782	0.00111263	6.16492	1.04238	0.029882	0.616345	0.559345	1.08052	1.65516	0.00344787	6.36729	5.75201	2.16825	1.51409	0.268923	ND	0.332235
Horse 6	Interzone	336	0.00339449	0.599758	0.126056	0.0294237	0.34011	0.126195	0.293984	3.37865	6.99819	0.0599281	ND	0.00125999	0.108742	0.380753	0.822329	0.914582	2.01072	0.825746	0.000260229	2.26725	4.35461	8.85428	2.37002	1.42522	17.9089	0.369907	17.6201	0.470201	0.110428	1.83271	0.00969902	ND	5.4269	1.07082	0.0577873	0.379226	0.786025	1.36063	1.77501	0.00480731	4.63813	3.52384	1.69621	1.44021	0.0390245	1.31175	0.243778
Horse 7	Interzone	336	0.000350872	0.0735047	0.0149003	0.035512	0.0716634	0.0451737	0.00190776	0.423496	11.1946	0.0122072	0.000158367	0.000849439	0.0584794	0.515582	0.56902	0.260903	0.196939	1.92277	0.000264697	0.389379	2.50092	0.297504	4.67681	0.171324	14.9927	0.0782012	7.88283	0.41592	0.0671222	0.479137	0.00182426	0.384222	4.75776	0.000894836	0.0427321	0.0543811	3.80721	0.484535	0.659031	ND	14.8181	0.0671271	0.367726	0.925458	0.00217914	1.76787	0.0427829
Horse 1	Anlagen	Monolayer	ND	0.0568199	1.07445	0.473002	0.0342452	0.0262739	0.0150459	0.75096	0.0148744	0.000561532	ND	0.000503212	0.147099	0.032891	0.536899	0.0473066	1.14156	0.28505	0.000632904	0.311593	1.68261	1.6978	0.000283607	0.0622012	0.00787398	0.408682	3.59696	0.0041663	0.366469	2.7505	0.00313267	0.00271051	1.79191	ND	0.00454828	0.134587	0.0419466	0.0958322	1.90674	0.00306144	0.0403868	1.00327	0.637982	0.779925	ND	ND	0.35353
Horse 2	Anlagen	Monolayer	0.00339731	0.0299756	1.65972	0.813684	0.443903	0.0605098	0.0176427	1.4071	0.187526	0.00450397	0.000388813	0.00125483	0.231803	0.185913	1.19362	0.0861721	3.48857	0.455942	6.49256e-05	0.372065	1.62191	3.24959	0.0009618	0.163921	0.00977927	0.957236	14.8745	0.00712413	0.740005	1.67562	0.0224547	0.00308456	2.25355	ND	0.00634794	0.238124	0.208579	0.435755	3.43885	0.0198643	0.0530511	2.53089	1.47817	1.30667	0.0010143	ND	2.24365
Horse 3	Anlagen	Monolayer	0.000357699	0.0780296	1.12901	0.463341	0.0291085	0.0240479	0.0102134	0.516822	0.238104	0.00055155	ND	0.000867436	0.146523	0.14952	0.773057	0.0642503	1.41281	0.300515	ND	0.374629	ND	4.57706	0.000273337	0.178796	0.0154322	0.946226	5.31835	0.0109328	0.503923	2.25106	0.0122729	ND	1.88375	ND	0.00372066	0.0307632	0.0964981	0.0591633	3.26813	0.011638	0.0715506	0.3858	1.4025	1.00176	ND	ND	1.53649
Horse 4	Anlagen	Monolayer	0.000522565	0.230777	1.1287	0.451789	0.135785	0.157583	0.0190759	0.140301	0.101257	0.00485138	0.00411786	0.00233621	0.0575854	0.0910537	0.999947	0.114044	3.95329	0.380804	0.00147301	0.252075	0.717069	5.13699	0.000578907	0.13342	0.0377008	1.20208	18.3683	0.0178926	0.114661	2.16302	0.00309443	ND	1.52984	0.000287395	0.00169389	0.0205303	0.122046	0.110437	4.88071	0.00574348	0.107436	0.0879445	2.12221	1.21348	0.000247336	ND	0.188078
Horse 5	Anlagen	Monolayer	0.00184847	0.0529574	0.954039	0.733251	0.0327367	0.093801	0.0384293	0.692751	0.0504864	0.00569212	0.000404639	0.000944713	0.150793	0.16377	1.12514	0.0877201	2.22671	0.443535	0.00295017	0.565592	7.25289	10.2719	0.00110017	0.402719	0.0916393	1.39666	10.2953	0.100867	0.304057	2.8625	0.0559668	0.00294011	1.54146	0.000741606	0.0283305	0.102725	0.132536	0.166683	5.47517	0.0164683	0.107465	1.42286	2.57674	1.2742	0.000544368	ND	1.52683
Horse 6	Anlagen	Monolayer	0.00219946	0.0386843	0.663425	0.324495	0.0470829	0.0308474	0.0202152	0.254674	0.0587142	0.00121752	ND	0.000304522	0.132522	0.0910767	0.560102	0.0366328	1.74168	0.19341	0.000579617	0.247082	ND	2.29012	0.000456592	0.0889957	0.0123885	0.584664	9.05425	0.0435322	0.901952	2.12845	0.0129622	0.00146139	0.675125	0.000787228	0.00771582	0.0805703	0.0688696	0.231213	1.66906	0.00595506	0.0260022	0.41567	0.793332	1.06192	0.000539231	ND	0.592057
Horse 7	Anlagen	Monolayer	0.00379057	0.174507	0.691877	0.194634	0.0825248	0.0309306	0.0578173	0.406192	0.0487594	0.00108845	ND	0.000844957	0.154033	0.0470906	0.682879	0.0787215	1.35899	0.175984	0.000221281	0.29017	ND	1.49374	0.00036367	0.0399116	0.0294883	0.781861	5.33578	0.0365688	0.261071	1.28969	0.0082441	ND	0.407215	0.003858	0.0131166	0.0544699	0.0572931	0.177392	1.997	0.00726995	0.0252378	0.425425	1.09091	0.893097	0.00043241	0.0271738	0.292078
Horse 1	Anlagen	0	0.000965787	0.113694	2.17218	0.840249	0.0904615	0.0499468	0.0184131	0.912484	1.50008	0.00145738	0.00117276	0.000690982	0.160459	0.0925837	0.981846	0.101741	2.3907	0.600428	0.00103408	0.479282	2.97156	3.03666	0.00053447	0.254357	0.0197891	0.925832	13.8907	0.00582419	0.550076	2.57583	0.00371801	0.00404342	2.30554	0.000694846	0.00666939	0.169104	0.0657893	0.139288	3.19047	0.0092858	0.0943477	1.79027	1.49136	0.932598	ND	ND	0.900497
Horse 2	Anlagen	0	0.00745695	0.031864	1.36947	0.660726	0.320076	0.0506964	0.0117767	0.841992	3.95983	0.0032336	ND	0.00114695	0.185831	0.158123	0.944827	0.0904563	3.87346	0.546905	0.000709624	0.356524	1.33165	4.24899	0.00122045	0.169654	0.0131173	1.115	16.8783	0.00623768	0.854577	1.39147	0.0208891	0.00246354	1.81591	0.00181369	0.00260218	0.15571	0.168237	0.408482	3.21417	0.0232027	0.283899	1.97055	1.4386	1.18744	ND	ND	2.71034
Horse 3	Anlagen	0	0.00127233	0.124694	1.34904	0.599243	0.0545903	0.0374616	0.018748	0.612801	2.69862	0.000178702	ND	0.000378732	0.157691	0.20594	0.93407	0.0860508	1.95143	0.506146	0.00115056	0.435269	ND	5.90535	0.000474651	0.262243	0.0187821	1.51429	11.8085	0.0116144	0.875209	2.35414	0.0134337	ND	1.61402	ND	0.00366767	0.0408268	0.123524	0.0717656	3.87895	0.0106411	0.234586	0.486178	1.67768	1.02299	ND	ND	3.26442
Horse 4	Anlagen	0	0.000440901	0.319952	1.57142	0.447166	0.149966	0.177652	0.0186804	0.1637	0.999218	0.00589452	0.00436254	0.00132604	0.046179	0.0934067	0.991851	0.147711	4.60694	0.467437	0.00190785	0.277717	6.6756	6.82268	0.000907101	0.192044	0.0372434	1.7122	31.7092	0.0240981	0.233464	1.84235	0.00331771	0.00230434	1.10238	0.00304659	0.0017183	0.0210002	0.0995299	0.12798	4.09078	0.00469561	0.187991	0.0882801	2.34051	1.46026	0.00110811	ND	0.243899
Horse 5	Anlagen	0	0.0017027	0.0681914	1.00515	0.80072	0.0661192	0.113639	0.0557415	1.02774	0.917115	0.00466192	0.000935591	0.000963417	0.159154	0.272356	1.23923	0.0918542	3.17259	0.67347	0.00257411	0.62198	1.53572	13.3449	0.00149236	0.470372	0.126706	1.96264	18.1205	0.0977458	0.333993	3.06028	0.0890101	0.00455205	1.54835	0.00179572	0.0209295	0.111033	0.143916	0.195873	5.17802	0.0119244	0.141962	1.64426	3.29143	1.14132	ND	ND	2.38484
Horse 6	Anlagen	0	0.00280365	0.0712749	1.10953	0.492617	0.0921826	0.0675157	0.0333594	0.373851	1.82512	0.00172897	ND	0.000520333	0.137172	0.162724	0.872948	0.0591481	2.79953	0.373266	0.000621895	0.427237	1.98124	6.16608	0.000959015	0.16455	0.0190597	1.43166	21.6026	0.0582414	1.01954	2.59032	0.0302817	ND	0.707471	0.000498069	0.00859256	0.109161	0.0838914	0.267977	2.29829	0.00995497	0.163822	0.819362	1.68997	1.258	ND	ND	1.15634
Horse 7	Anlagen	0	0.00439048	0.198975	0.625661	0.251025	0.0718518	0.0433722	0.0334839	0.44929	2.54797	0.000561203	ND	0.00072393	0.133408	0.0704968	0.716232	0.0699341	1.88938	0.274155	0.000406884	0.395092	ND	2.28567	0.000795941	0.0464309	0.0270248	1.35941	11.8653	0.0285079	0.280935	1.42114	0.0106613	0.00289188	0.315286	0.00257452	0.0103034	0.0584164	0.0627641	0.190424	1.8766	0.00343148	0.228958	0.499903	1.1418	1.11129	0.000318922	0.0280256	0.439148
Horse 1	Anlagen	1.5	ND	0.113138	1.7135	0.77912	0.0583347	0.0666527	0.0264317	1.40171	1.55459	0.00247008	ND	0.000478065	0.161972	0.0947427	0.988235	0.0868545	2.17387	0.611084	0.000527845	0.41565	ND	2.67803	0.000641522	0.683819	0.0317881	1.63372	9.43332	0.00527657	0.384494	1.93956	0.00458509	0.000508239	2.20984	ND	0.00782136	0.235132	0.0751015	0.122028	2.42806	0.00420766	0.16702	1.5894	1.58367	0.905373	0.00219862	ND	0.850355
Horse 2	Anlagen	1.5	0.00272671	0.0421263	2.08813	0.8004	0.42076	0.0997132	0.0187046	2.20619	4.66209	0.00526636	ND	0.00079024	0.152404	0.218511	1.26675	0.0878295	4.05285	0.5031	0.000163711	0.419773	3.35505	4.46413	0.00133315	0.433577	0.0204994	1.95085	15.9512	0.00418558	0.574758	1.31997	0.0203855	0.00487382	2.2112	ND	0.00661543	0.187219	0.171626	0.408492	2.53787	0.0210925	0.210705	1.47598	1.64957	1.22237	ND	ND	3.24256
Horse 3	Anlagen	1.5	0.000736137	0.13565	1.52295	1.08118	0.0266836	0.0771478	0.0250189	1.25996	3.11957	0.00154893	ND	0.00121597	0.187866	0.299939	1.12796	0.100447	2.10833	0.491483	0.000547733	0.446142	ND	6.88647	0.000584508	0.985606	0.0375188	2.20151	11.2888	0.0184652	0.385468	2.0651	0.0191564	0.00112047	1.78462	ND	0.00553926	0.0806284	0.149489	0.0830449	4.32326	0.0157701	0.225149	0.375118	2.43214	1.16988	ND	ND	2.70654
Horse 4	Anlagen	1.5	0.00113108	0.398709	1.97019	0.558508	0.192389	0.245904	0.025483	0.631835	1.77133	0.00710766	0.000773829	0.00186921	0.0549423	0.133889	1.04024	0.162764	5.51053	0.544533	0.00261157	0.292554	0.756592	7.00638	0.00123875	0.607619	0.054363	1.98674	28.8341	0.0210934	0.192717	1.69906	0.00315248	0.00222886	1.72026	0.00137372	0.00466414	0.0415726	0.117356	0.159039	4.01436	0.0153603	0.231512	0.0746267	3.00682	1.312	0.0019953	ND	0.275042
Horse 5	Anlagen	1.5	0.00186794	0.0628532	1.15739	0.838672	0.0388872	0.16186	0.0380997	1.43763	0.65673	0.00341687	ND	0.00100439	0.156508	0.265494	1.14852	0.0809966	3.3161	0.521315	0.00275937	0.576859	3.05268	12.5246	0.00149984	0.632624	0.115211	2.62377	15.6417	0.0828403	0.275568	2.15117	0.0738671	0.00673559	1.29329	0.00192222	0.020866	0.107619	0.125464	0.183028	3.9842	0.0148265	0.104214	1.58294	3.2684	1.09008	ND	ND	1.95077
Horse 6	Anlagen	1.5	0.00203478	0.058545	1.09775	0.46405	0.0698341	0.0855338	0.0287961	0.556089	0.588157	0.00204111	0.00132303	0.000514937	0.126784	0.178651	0.750414	0.0490772	2.4935	0.323148	0.000884049	0.406805	ND	5.16811	0.000932862	0.201283	0.0242385	1.56086	15.1525	0.0531323	0.725965	1.95125	0.0198888	0.00312725	0.69081	0.00226647	0.00432577	0.115942	0.0686563	0.209148	1.91498	0.0133186	0.0699692	0.571402	1.49603	1.17053	ND	ND	0.961889
Horse 7	Anlagen	1.5	0.000541185	0.202567	0.923289	0.358609	0.0458378	0.0779603	0.0553621	1.06867	0.524164	0.000986384	ND	0.000764999	0.116158	0.0794396	0.732221	0.0721508	1.75734	0.260536	0.000502102	0.352847	ND	2.30885	0.00121747	0.251501	0.0536705	1.75682	8.34977	0.0295168	0.183961	1.22729	0.00976619	0.0012297	0.403468	0.0046079	0.0129464	0.116406	0.0631891	0.177358	1.93408	0.00944077	0.0517048	0.385898	1.45227	0.952295	ND	0.0257327	0.524128
Horse 1	Anlagen	3	0.00277642	0.139362	0.938495	2.28464	0.0477579	0.438952	0.0524026	5.65811	1.56502	0.0106196	ND	0.000602314	0.165616	0.108331	1.40059	0.0641755	2.17949	0.809899	0.00198577	0.434743	0.941835	4.06505	0.000454428	3.14	0.0960762	1.34881	4.46707	0.00409073	0.0682299	2.19238	0.00402026	0.003909	4.46942	0.000888866	0.0235048	0.36392	0.139299	0.141981	2.04882	0.0071804	0.131679	0.649252	1.03705	1.11273	ND	ND	0.805677
Horse 2	Anlagen	3	0.00358886	0.0520639	1.27823	2.57843	0.257453	0.234271	0.0477713	3.53393	1.78185	0.0213557	ND	0.0014054	0.14259	0.150614	1.25301	0.06612	3.651	0.780036	0.00110394	0.279688	2.77868	4.77757	0.00105554	1.60655	0.0582558	1.1334	3.38643	0.00372583	0.126018	1.02653	0.0191063	0.000932389	4.40367	ND	0.0328389	0.292596	0.18205	0.353549	1.56658	0.0284695	0.170815	0.582446	0.970031	1.20847	ND	ND	3.33385
Horse 3	Anlagen	3	0.00176536	0.161307	1.59012	2.93573	0.0470549	0.240217	0.0747556	5.28581	1.58344	0.00711088	0.00103326	0.00114871	0.226951	0.200822	1.75519	0.110756	2.80774	0.793462	0.000809226	0.591094	5.04543	7.74507	0.00069449	4.26393	0.121669	2.34799	5.23299	0.01592	0.155165	2.13321	0.0308603	ND	4.63639	0.00591457	0.0244775	0.133012	0.235647	0.0920992	3.69867	0.013646	0.226459	0.252433	1.99027	1.22308	0.00177225	ND	3.11596
Horse 4	Anlagen	3	0.000307427	0.32784	1.61461	1.07145	0.144952	0.363768	0.0482786	4.23178	0.6251	0.00944527	0.00162751	0.00152039	0.0521293	0.139001	1.09016	0.114035	5.20537	1.10995	0.00343666	0.277552	3.65179	6.49389	0.000688743	2.67581	0.0973147	1.97498	13.9851	0.0169184	0.0788337	1.46747	0.00425251	0.00434351	2.40057	0.00316675	0.0664778	0.119513	0.129696	0.128641	2.86316	0.00622927	0.0897476	0.020916	1.68539	1.25106	0.000791823	ND	0.321797
Horse 5	Anlagen	3	0.000862347	0.0699254	0.739325	2.06502	0.0489996	0.487651	0.0820293	6.1438	0.852907	0.0163476	ND	0.00125593	0.152915	0.175474	1.1766	0.0561986	2.67089	0.668976	0.00150436	0.478337	2.13668	10.2239	0.00104867	2.69624	0.167194	2.58189	4.50482	0.0853589	0.0614049	1.53671	0.0566225	0.00389836	1.61986	0.00135496	0.0454638	0.222425	0.141809	0.157346	2.66745	0.0132626	0.154457	0.606927	2.24606	1.09241	0.000407756	ND	1.98543
Horse 6	Anlagen	3	0.00411802	0.0610375	0.593744	0.98308	0.0573211	0.265748	0.0410244	3.26923	1.0822	0.0063445	ND	0.000729578	0.156196	0.170788	0.720944	0.0312601	2.23476	0.384599	0.00159607	0.301386	0.276012	3.88858	0.000772404	0.762294	0.0721381	1.41484	4.62156	0.0469528	0.163517	1.74148	0.01639	0.00309299	1.47045	0.00121493	0.0138294	0.300355	0.117412	0.206096	1.36613	0.00675002	0.101247	0.257187	0.862484	1.13523	ND	ND	0.89433
Horse 7	Anlagen	3	0.00112408	0.254366	0.646449	1.04054	0.0427035	0.31096	0.0940217	3.92267	0.590727	0.00898461	ND	0.000826919	0.146764	0.0828083	0.88307	0.0580395	1.94122	0.400129	0.000981356	0.33892	ND	2.65453	0.000685741	1.04036	0.134006	1.5443	3.40146	0.0298997	0.0468594	1.10088	0.00986073	0.0023951	0.972999	0.0045337	0.026074	0.316516	0.126676	0.165808	1.28806	0.00346904	0.105884	0.196396	1.06555	1.0552	ND	0.0382684	0.772856
Horse 1	Anlagen	6	ND	0.237951	0.550146	1.84685	0.0302661	0.192727	0.0551226	6.12893	1.74455	0.0176013	0.00213891	0.00101268	0.148685	0.206494	1.82038	0.175867	1.91817	1.29102	0.000794237	0.391704	6.89251	4.58296	0.000794088	3.00628	0.10085	0.358338	0.768555	0.0113045	0.0909804	4.36331	0.00290142	0.00583541	7.1809	0.000864745	0.0941405	0.0846261	0.0989811	0.11115	3.01288	0.00723421	1.00267	0.108501	0.531046	0.943286	0.00781204	ND	1.63552
Horse 2	Anlagen	6	0.00895349	0.143447	1.03803	1.83859	0.198872	0.145498	0.0673412	9.4926	2.94703	0.0355402	0.002106	0.00115721	0.182905	0.235484	1.90212	0.252806	4.62041	1.45305	0.00302764	0.43277	5.9702	7.78998	0.00199291	2.05461	0.134303	0.356294	1.62982	0.0124198	0.460491	1.72402	0.0103413	0.00926826	8.40315	ND	0.129271	0.130493	0.219193	0.413702	4.00635	0.0194633	1.16835	0.19031	0.67364	1.51919	0.00568005	ND	5.58414
Horse 3	Anlagen	6	0.000750128	0.206607	0.612012	2.18453	0.025446	0.15143	0.115905	8.81283	2.07831	0.00925448	0.00129265	0.00227046	0.154393	0.218441	2.4093	0.341009	2.92332	1.04978	0.00248331	0.559411	3.77618	11.5068	0.000730806	5.23353	0.132335	0.808063	1.06989	0.0232121	0.0859767	3.41598	0.0133438	0.00421469	4.95363	0.023911	0.107588	0.032667	0.167726	0.0957847	6.69611	0.0224519	0.82546	0.0474077	0.720895	1.12795	ND	ND	2.9295
Horse 4	Anlagen	6	0.000887669	0.434107	0.915232	0.928339	0.0933548	0.279803	0.0670687	5.84927	1.22615	0.0120762	0.00162885	0.00160228	0.0562453	0.134895	1.46683	0.200249	5.69325	1.8559	0.00810302	0.294224	2.63352	6.06095	0.000692686	2.79185	0.112606	1.18829	6.3523	0.0212647	0.0504067	1.90191	0.00169677	0.000632661	4.05296	0.00178189	0.166883	0.0631536	0.115396	0.121346	2.95789	0.00726728	0.411092	0.0280453	0.828226	1.30511	ND	ND	0.638322
Horse 5	Anlagen	6	0.00518601	0.108578	0.594813	2.37069	0.0238826	0.321406	0.199681	10.6475	0.639843	0.0175861	ND	0.00324825	0.1637	0.348613	2.22597	0.264673	2.84776	1.61622	0.00553467	0.553538	2.95479	15.189	0.00190901	4.97176	0.230426	0.569881	1.24024	0.101729	0.0800761	3.18198	0.0307783	0.00878579	3.67868	0.0114092	0.244133	0.0783433	0.194345	0.167511	6.54993	0.0148062	1.32255	0.0922395	0.726599	1.1448	ND	ND	4.42732
Horse 6	Anlagen	6	0.00318303	0.107012	0.484118	1.56694	0.0329515	0.219917	0.116726	7.56216	0.930984	0.0141193	0.00084492	0.00167592	0.169642	0.298569	1.60023	0.146018	2.81976	0.951659	0.00332533	0.41246	1.0377	9.06347	0.0015799	1.71831	0.104204	0.519079	1.15188	0.0616651	0.115375	3.48825	0.0108631	0.00070712	2.73003	0.0175416	0.0865785	0.117442	0.140258	0.211964	3.45457	0.00680315	0.654713	0.0523677	0.538653	1.25277	0.0016596	ND	2.08135
Horse 7	Anlagen	6	0.000483089	0.266134	0.322019	1.00466	0.0289016	0.228929	0.150526	6.78085	1.01286	0.0121429	ND	0.00192011	0.156289	0.140702	1.3388	0.248781	2.12129	0.868937	0.00319314	0.349879	0.529691	3.83265	0.0106352	1.66014	0.201638	0.432523	0.944187	0.0485666	0.064587	1.76052	0.00695539	0.00312003	1.74003	0.0155805	0.128973	0.0724973	0.134121	0.20382	3.20518	0.0056681	0.566153	0.0503327	0.380192	1.05647	0.0007142	0.0825844	2.02893
Horse 1	Anlagen	12	0.00303208	0.379647	0.395193	1.15445	0.027814	0.168346	0.077455	14.0001	2.01652	0.013132	0.00147361	0.00297272	0.149125	0.116819	2.58938	0.23059	2.83756	1.68	0.00669988	0.463871	ND	8.48252	0.00168986	3.52558	0.220752	0.776079	0.351424	0.030404	0.0438942	6.63457	0.00412874	0.0107977	17.2456	0.0238247	0.1446	0.0144961	0.0631661	0.13481	5.63033	0.00177304	5.68957	0.177773	1.04461	0.944512	0.0196055	ND	3.74215
Horse 2	Anlagen	12	0.0190527	0.203808	0.514484	1.38065	0.0964573	0.155721	0.100423	12.8012	4.08355	0.0236039	0.00211091	0.00377736	0.23564	0.166674	2.23361	0.321578	5.39912	1.71157	0.0076719	0.377103	7.43861	14.078	0.00327082	1.41945	0.188729	0.661237	0.469193	0.0370736	0.164731	3.09492	0.00582504	0.0756855	19.2204	0.00234748	0.112811	0.0191009	0.156613	0.483078	6.02689	0.0204662	6.27204	0.230413	0.958556	1.54508	0.00949993	ND	6.35933
Horse 3	Anlagen	12	0.00122401	0.320735	0.404418	0.901377	0.0298029	0.0931385	0.178099	11.3312	1.79436	0.00695904	0.00588784	0.00324053	0.18322	0.249784	2.6613	0.384891	3.16205	1.46247	0.00377963	0.402797	15.7703	15.1654	0.00131139	5.16087	0.326641	0.679457	0.400146	0.0746293	0.0817459	5.38373	0.00414036	0.03618	9.83305	0.205643	0.151502	0.00604833	0.0695157	0.126333	8.05023	0.0214767	2.5594	0.153063	1.52962	1.35356	0.00213476	ND	6.9774
Horse 4	Anlagen	12	0.000588595	0.5163	0.484884	0.677334	0.0361187	0.180213	0.149645	7.93701	0.920079	0.00945289	ND	0.00183321	0.0528538	0.177064	1.59089	0.255079	5.63732	1.9543	0.0031865	0.286274	3.59072	7.73627	0.000643849	2.68423	0.128603	0.658917	1.19151	0.0348155	0.0274954	2.44112	0.00108877	0.00225321	4.6722	0.0177234	0.144318	0.0252283	0.0688162	0.0831601	3.88562	0.00355965	1.26311	0.0109838	0.65356	1.1953	ND	ND	1.61956
Horse 5	Anlagen	12	0.00198969	0.190365	0.301644	1.08601	0.00922131	0.164692	0.205298	11.9807	0.611963	0.0115909	0.00100323	0.00841893	0.178186	0.305319	2.58895	0.279293	3.60723	1.88423	0.0044495	0.588879	1.03067	20.4355	0.00288485	3.79702	0.46447	0.769072	0.267073	0.181881	0.0855122	5.35448	0.0102172	0.0528606	6.70328	0.0891833	0.248209	0.0204885	0.0966384	0.167065	7.86189	0.0264183	5.1109	0.216289	1.48403	1.17468	0.00254851	ND	8.07421
Horse 6	Anlagen	12	0.00453308	0.22854	0.201392	0.628945	0.0262236	0.0890153	0.113026	6.79802	2.06324	0.00737576	0.0013717	0.00372508	0.1728	0.296059	1.41418	0.123439	2.46036	0.839963	0.00424608	0.286566	ND	4.9676	0.00280978	0.651	0.128062	0.474162	0.35181	0.0972592	0.0819048	4.60042	0.003479	0.0172421	2.82415	0.162948	0.0785431	0.0387297	0.0701294	0.204253	3.55724	0.00822523	1.91683	0.0478607	0.500244	1.09963	0.0129369	ND	2.58185
Horse 7	Anlagen	12	0.000889513	0.330545	0.128908	0.42986	0.0159022	0.0712695	0.150484	8.54035	1.36155	0.00599631	0.00142636	0.00497001	0.145367	0.0834177	1.44595	0.238983	2.0249	1.03056	0.00367353	0.350907	ND	4.33622	0.00286174	1.2118	0.271775	0.473172	0.230627	0.0660622	0.0374657	2.46933	0.0021908	0.0300897	3.56611	0.118522	0.117081	0.0151765	0.0763361	0.218944	4.13431	0.00968942	2.68741	0.0896557	0.697314	1.15137	0.00179673	0.101543	4.18875
Horse 1	Anlagen	24	0.000226131	0.332563	0.169157	0.584216	0.00522314	0.181359	0.0811032	7.99904	4.13195	0.0229855	ND	0.00326838	0.148211	0.158239	1.52694	0.117109	2.5008	1.14981	0.00152852	0.335861	ND	4.35198	0.0110555	2.20973	0.306026	0.86762	0.480261	0.0450674	0.0872104	4.45812	0.000726906	0.0173177	14.7093	0.0506306	0.0849479	0.0367462	0.0529687	0.145834	4.04619	0.00237025	4.04256	0.0745789	0.67935	1.02874	0.0168331	ND	5.53114
Horse 2	Anlagen	24	0.0409686	0.301566	0.143753	0.927231	0.105357	0.270269	0.0838464	10.3257	6.50927	0.0452113	0.00182303	0.00639476	0.241418	0.234744	2.69868	0.338711	5.00628	2.11138	0.00808227	0.537956	11.2754	16.5176	0.0518681	1.7917	0.426539	1.30106	1.41659	0.107541	0.142658	2.43283	0.00213176	0.11125	34.1957	0.00482827	0.119707	0.0244545	0.282747	0.854574	7.21234	0.0194666	9.99855	0.0923599	1.50238	1.45695	0.00901446	ND	13.2749
Horse 3	Anlagen	24	0.00226143	0.329486	0.284878	0.741504	0.00850331	0.174072	0.274239	12.5959	2.5087	0.012965	0.00135056	0.00528756	0.21363	0.294635	2.27633	0.273956	3.33135	1.17169	0.00104956	0.50511	ND	15.4385	0.00509596	3.90365	0.846977	0.93805	0.620156	0.156531	0.131072	5.27455	0.0050599	0.0525748	17.4434	0.341885	0.129508	0.0161135	0.0588669	0.140579	9.03068	0.0102619	2.24008	0.158855	1.51728	1.28408	0.00902904	ND	6.73839
Horse 4	Anlagen	24	0.00429864	0.760403	0.370946	0.480803	0.0164461	0.310066	0.238155	6.8112	1.46774	0.0847977	0.00254944	0.00117883	0.0662842	0.195528	1.31299	0.300165	5.26813	1.7984	0.00351759	0.31369	5.56267	15.7343	0.000897421	3.51822	0.296916	0.571406	1.30281	0.0692946	0.305011	2.38715	0.000530817	0.00784923	7.60428	0.0255583	0.177774	0.0337966	0.0605373	0.0558821	3.77648	0.00143047	1.23101	0.010759	0.775518	1.28518	0.00252424	ND	3.74841
Horse 5	Anlagen	24	0.00311835	0.189405	0.206834	0.765472	0.00781965	0.250429	0.130997	8.45604	1.53209	0.0315061	0.00423971	0.00815168	0.18139	0.401585	1.66313	0.172316	2.58996	1.11669	0.00525165	0.495724	ND	14.4072	0.011172	2.89156	0.973833	1.27254	1.40811	0.280219	0.218711	4.38516	0.00633147	0.0684275	11.0237	0.116849	0.29221	0.0292021	0.0771545	0.162902	5.82772	0.0123485	4.43511	0.106337	1.33359	1.11973	0.00835879	ND	8.52808
Horse 6	Anlagen	24	0.00740937	0.264952	0.180427	0.438073	0.00283493	0.122689	0.110813	6.0764	1.88618	0.0118395	0.00189645	0.00500409	0.194232	0.442397	1.09918	0.0981618	2.62394	0.685683	0.00190091	0.289785	ND	4.01862	0.0100506	0.593669	0.320316	0.707591	0.685759	0.176455	0.291093	4.26914	0.00387831	0.015905	3.48243	0.297193	0.114914	0.0428519	0.0616526	0.186625	3.36581	0.0031176	2.23001	0.0473383	0.508027	1.03547	0.00706089	ND	3.98007
Horse 7	Anlagen	24	0.00411174	0.273777	0.0529957	0.233734	0.00562112	0.080929	0.0793018	4.66662	1.06565	0.00884596	0.000727654	0.00531189	0.11808	0.0735715	0.927763	0.131797	1.59513	0.573472	0.00219757	0.262907	ND	2.44879	0.0208736	0.502534	0.422169	0.5788	0.69609	0.10044	0.0499841	1.86601	0.000252122	0.0268722	4.2461	0.111255	0.100456	0.0131853	0.0630835	0.288654	2.27151	0.000925888	2.57944	0.0138967	0.366582	0.971342	0.00472234	0.1502	3.60055
Horse 1	Anlagen	48	0.0107541	0.230682	0.159751	0.456103	0.00902155	0.200753	0.0671823	7.69536	4.61669	0.104456	0.00134353	0.0058346	0.1348	0.281304	0.927934	0.152472	3.28517	0.947497	0.00139882	0.28804	ND	4.05243	0.186194	2.13598	2.18406	0.846978	1.82892	0.0703168	0.119837	4.55206	ND	0.0375328	18.0507	0.0657359	0.187543	0.0482379	0.218583	0.210305	4.48146	ND	5.91069	0.125779	1.10972	1.04827	0.0294038	ND	5.68843
Horse 2	Anlagen	48	0.0683446	0.317526	0.0745696	0.373359	0.0816765	0.237798	0.0640642	7.28288	4.03642	0.0837117	0.000862479	0.00779655	0.164734	0.331556	1.42747	0.374708	4.39821	1.71603	0.00329709	0.36667	ND	8.03027	0.746198	1.5926	1.91583	0.882647	2.36176	0.0721472	0.112244	2.10051	0.00355594	0.128541	22.238	0.00468126	0.147273	0.0108487	0.735674	0.840447	5.85874	0.00886725	15.824	0.204304	1.42891	1.08324	0.0099776	ND	11.6186
Horse 3	Anlagen	48	0.0107815	0.189078	0.604737	0.507301	0.0336363	0.265671	0.226404	10.007	2.8444	0.0774572	0.0028908	0.00672535	0.214765	0.62572	1.57599	0.28114	2.48214	1.0724	0.00202343	0.535124	5.01483	19.6738	0.0342963	3.80369	3.03589	0.664744	2.90712	0.149474	0.755272	4.59226	0.00838058	0.0577521	12.1019	0.290253	0.536058	0.0746854	0.151866	0.127766	8.33522	0.0116521	1.63677	0.280668	2.03866	1.32466	0.0889956	ND	7.16779
Horse 4	Anlagen	48	0.0129998	0.59399	0.624624	0.477861	0.0279332	0.518156	0.22215	8.64226	2.70419	0.325091	0.00442098	0.00144554	0.105465	0.475063	0.911364	0.349406	4.60281	1.42939	0.00496209	0.317889	2.15222	13.6274	0.0010307	4.0144	1.34858	0.637442	3.49807	0.167164	1.27997	2.15147	0.001798	0.0127429	14.4593	0.0577699	0.800563	0.116152	0.0695267	0.033524	3.64063	0.00413651	0.585357	0.0652722	0.910705	1.0876	0.0124382	ND	4.41888
Horse 5	Anlagen	48	0.0104426	0.15543	0.557596	0.539998	0.0108631	0.423345	0.110462	12.1345	0.685064	0.0679786	0.00256474	0.0103237	0.195241	0.700732	1.22153	0.225319	2.09722	1.00658	0.00439805	0.567765	0.246547	17.8406	0.031163	3.14725	3.00523	1.37382	5.65149	0.326543	0.569555	3.47927	0.00526028	0.0673883	9.66591	0.115251	1.20258	0.0813834	0.118237	0.140141	7.38683	0.00509688	2.72375	0.182314	1.55947	1.06414	0.0264693	ND	8.26194
Horse 6	Anlagen	48	0.0358322	0.227359	0.311651	0.332448	0.0139967	0.222704	0.100443	8.17334	2.99641	0.0447055	0.00253428	0.00769834	0.203472	0.59969	0.885773	0.109488	2.52991	0.804541	0.00222831	0.410609	ND	8.84899	0.0814509	0.778346	2.07825	0.772996	2.69159	0.210784	0.386459	3.90668	0.00239691	0.0366373	6.21121	0.379383	0.5625	0.0832666	0.233839	0.192063	4.7393	0.00179092	2.50273	0.037264	0.745053	1.05764	0.0213587	ND	5.01088
Horse 7	Anlagen	48	0.00526135	0.276856	0.0729592	0.170608	0.00555586	0.12005	0.0628225	4.76631	1.25959	0.0371653	0.000252881	0.00610583	0.124231	0.20826	0.737543	0.128906	1.54409	0.690676	0.00187035	0.21573	ND	2.65489	0.30112	0.449457	2.07608	0.630285	2.87123	0.103728	0.0626242	1.53626	0.000326984	0.034084	4.01462	0.120666	0.273237	0.0418629	0.244878	0.342022	2.68231	0.0021325	3.65535	0.0630595	0.515658	0.958488	0.00674527	0.704596	4.21298
Horse 1	Anlagen	96	0.00439246	0.0445153	0.0294193	0.100783	0.0418836	0.0787233	0.0381346	1.82427	7.87307	0.137211	0.000447126	0.000877816	0.0857348	0.618154	1.50716	0.244402	1.61876	1.62787	0.000712967	0.453648	11.7515	6.42816	3.25811	1.55596	12.9337	0.34553	7.81851	0.136307	0.131378	6.96011	0.00339283	0.0756259	9.18874	0.00836102	0.0704267	0.0132041	5.4315	0.775819	4.57446	0.00367819	25.3904	0.112333	1.92971	1.33594	0.03129	ND	1.48347
Horse 2	Anlagen	96	0.00804994	0.104347	0.00992959	0.0648444	0.0858531	0.0482043	0.0290034	1.62536	14.639	0.228396	0.000554436	0.000544453	0.124024	0.408845	1.7594	0.685704	1.83654	2.79006	0.00130408	0.241586	13.0939	5.52514	3.97123	1.44433	6.87767	0.305557	3.43214	0.118053	0.163736	2.48607	0.0032156	0.308929	8.34257	ND	0.0346083	0.00412081	6.65945	3.86643	2.97733	0.00494184	30.8352	0.0647616	1.44789	1.37779	0.00537205	ND	1.94511
Horse 3	Anlagen	96	0.0265683	0.0193794	0.695457	0.0729379	0.0274388	0.0662514	0.201183	4.0634	1.22536	0.0334763	0.00135572	0.000849029	0.213696	1.43439	1.41918	0.284444	0.84234	0.876904	0.000497192	1.3117	ND	16.4705	2.44556	3.17546	10.5723	0.308925	10.9297	0.371264	0.262379	6.33268	0.00384878	0.0164114	10.553	0.910565	0.289841	0.0321245	2.91209	0.70584	8.56047	0.00834892	14.2066	0.383471	3.26968	1.44421	0.348735	ND	2.36686
Horse 4	Anlagen	96	0.0791299	0.0967257	0.627323	0.0425857	0.022451	0.055871	0.192222	2.91296	4.11996	0.074823	0.00088656	0.000439605	0.27764	1.15986	0.444496	0.154997	1.64353	0.427726	0.00191251	0.624719	ND	3.37225	0.0949219	0.792962	3.37392	0.165466	5.43296	0.29604	0.285639	2.59788	0.00241142	0.00494385	3.25867	0.558773	0.334864	0.0523027	0.161846	0.21959	2.06653	0.00129508	2.66472	0.248553	0.768584	1.09044	0.188505	ND	1.37777
Horse 5	Anlagen	96	0.0173911	0.00946875	0.537505	0.031769	0.0115974	0.0599276	0.068461	2.46505	2.55111	0.0181802	ND	0.000964221	0.175153	0.79728	0.474899	0.0693559	0.64564	0.446211	0.00232431	0.891813	1.51683	2.89357	0.302187	0.450816	3.64026	0.262532	5.26926	0.747711	0.0874774	2.99924	0.0089828	0.00445217	1.723	0.384069	0.321858	0.0353975	0.333514	0.190347	2.89345	ND	5.13385	0.132876	0.871579	1.06664	0.205817	ND	2.11153
Horse 6	Anlagen	96	0.0253198	0.0260921	0.121562	0.0320319	0.0318715	0.0536395	0.0852678	1.58586	2.95429	0.0592012	ND	0.00096538	0.131158	0.69659	0.731633	0.113673	1.29214	0.658499	0.000575071	0.521689	29.7084	5.71934	4.53581	0.454693	7.07799	0.214662	6.086	0.439628	0.201063	4.9916	0.000492018	0.0297948	4.17624	0.401335	0.21282	0.0198274	3.70263	0.907238	3.17026	0.00240371	15.5893	0.0775029	0.963712	1.21734	0.141622	ND	1.74027
Horse 7	Anlagen	96	0.0142843	0.0548176	0.0581793	0.015413	0.0094605	0.0210919	0.0250668	1.63247	2.60376	0.0580025	0.000716659	0.000778032	0.0874669	0.212194	0.523391	0.126814	0.854466	0.583193	0.000139058	0.274892	0.23074	0.765127	3.09768	0.193406	3.7121	0.112619	4.81101	0.255221	0.0431897	1.51347	0.00185294	0.00980872	1.98493	0.0720848	0.0967827	0.0168561	1.52019	0.953687	1.46301	0.00144364	8.1957	0.0704214	0.500671	1.05725	0.00553914	1.67856	0.656591
Horse 1	Anlagen	168	0.000787552	0.0652532	0.00920431	0.0353864	0.0679932	0.0642812	0.00738982	0.705905	22.1023	0.0144478	ND	0.00042455	0.0512802	0.228915	1.40409	0.29224	0.209091	1.82905	1.93289e-05	0.109668	28.1385	1.3542	4.3227	0.242468	21.7353	0.0715844	3.02687	0.38033	0.13147	4.8753	0.00185736	0.321778	8.81149	ND	0.0293696	0.00563425	7.78561	0.443552	1.47531	0.00297189	13.1742	0.0164475	0.683795	1.28764	0.0276826	ND	0.219182
Horse 2	Anlagen	168	0.00878507	0.21907	0.0126857	0.052985	0.182863	0.0342468	0.0122365	0.64903	3.29734	0.123354	ND	0.000330663	0.0475716	0.186725	1.20791	0.887258	0.363259	2.87612	0.00112959	0.134539	30.7315	0.484215	5.34738	0.485404	13.8016	0.174514	5.37982	0.173406	0.0588948	0.73416	0.00341088	2.18878	12.7576	ND	0.0238475	0.00582376	6.27084	6.38879	1.4274	0.0105541	18.408	0.0384704	0.895591	1.03865	0.00255347	ND	0.243499
Horse 3	Anlagen	168	6.90649e-05	0.013702	0.0734159	0.0572388	0.0539955	0.0639785	0.329535	1.16559	4.0819	0.0142003	ND	0.00102104	0.106752	0.843826	1.64893	0.188709	0.177151	1.6748	0.00116161	0.377295	69.4152	12.1358	10.3574	1.15538	33.0159	0.143058	5.99186	0.586054	0.733466	8.41	0.00263617	0.209406	11.2429	0.0501292	0.162521	0.00927598	12.0216	0.207854	3.11987	0.0110643	12.2979	0.0129492	1.67858	1.24589	0.563379	ND	0.53399
Horse 4	Anlagen	168	0.107646	0.0195253	0.549333	0.0564902	0.153341	0.13546	0.222198	2.69905	1.0781	0.198085	ND	0.00121336	0.133431	0.942575	1.58205	0.320188	1.00974	1.94065	0.00132816	0.601724	3.69865	12.6096	5.68819	0.876321	19.4376	0.375163	11.8605	0.315239	0.294838	5.32165	0.00658918	0.0583707	11.3449	1.03711	0.305978	0.0224027	6.23661	0.406522	5.11537	0.00082264	21.5845	0.234317	2.17761	1.07223	0.113546	ND	1.67062
Horse 5	Anlagen	168	0.00406258	0.00463673	0.204962	0.0328324	0.0263096	0.117548	0.306004	1.57787	1.47329	0.0494406	ND	0.000353091	0.106372	0.42369	1.31324	0.123677	0.386235	1.5478	0.000818225	0.818101	151.927	12.9374	7.30238	0.547536	22.1962	0.269307	9.24898	1.06797	0.208005	4.88212	0.00459501	0.215622	7.87533	1.08645	0.374108	0.0151968	9.54935	0.368016	3.70077	0.00363106	22.1618	0.0576991	1.46473	1.23402	0.895674	ND	1.77941
Horse 6	Anlagen	168	0.00217066	0.00912385	0.00799397	0.0249768	0.0553228	0.0499908	0.127156	0.586502	11.7798	0.0141164	0.000394369	0.000378114	0.0658025	0.255184	1.0193	0.0920246	0.30458	1.15173	0.000270864	0.145487	79.1722	2.2798	ND	0.13505	17.8551	0.0465316	2.64496	1.12176	0.319474	4.83908	0.0027284	0.397545	5.02027	0.00893211	0.0784112	0.002629	10.5123	0.327016	1.2001	0.00435996	7.73059	0.000383172	0.479909	1.13099	0.564966	ND	0.229254
Horse 7	Anlagen	168	0.00120937	0.0653426	0.0160767	0.0251062	0.0241307	0.0383579	0.0113089	0.606899	2.01708	0.0520265	ND	0.000308729	0.0417886	0.291975	0.803807	0.264021	0.265662	1.67867	0.00010667	0.102492	1.1912	0.527378	5.92613	0.0997433	13.2871	0.0658104	5.99911	0.405849	0.0355449	1.14212	0.00168733	0.322638	6.12233	0.00338697	0.0524203	0.00958849	6.07405	1.40145	1.12283	ND	10.0812	0.0161074	0.566541	0.851603	0.00350532	2.1427	0.233628
Horse 1	Anlagen	336	ND	0.642446	0.00256369	0.0529409	0.0571234	0.0270186	0.000954266	0.0738078	3.59117	0.0041294	ND	0.000177443	0.0216868	0.252207	1.04368	0.420322	0.0705376	1.52603	0.000504089	0.0392615	9.83331	0.0367328	5.94302	0.34148	17.0095	0.0165699	1.85506	0.291864	0.139962	2.55535	0.00273298	0.145878	7.84136	ND	0.0107952	0.0025458	8.61331	0.274644	0.849929	0.0185919	4.62672	0.0206188	0.561157	1.17513	0.00309332	ND	0.0887028
Horse 2	Anlagen	336	0.00517159	0.785919	0.00440295	0.0411248	0.343616	0.01867	0.00197905	0.132087	2.3649	0.0271807	ND	0.000601079	0.0337937	0.293022	1.0413	1.03515	0.137114	4.06014	0.00147001	0.186512	18.1398	0.0473318	5.09855	0.504132	28.1281	0.161025	3.6784	0.27614	0.0970658	0.449656	0.00194751	2.09986	11.5424	ND	0.00965742	0.011764	7.24121	6.2614	0.8431	0.0170498	16.2099	0.100761	0.762812	1.34888	0.00169086	ND	0.096279
Horse 3	Anlagen	336	ND	0.0511475	0.00287977	0.0314047	0.0278614	0.0136887	0.00799279	0.0589547	1.3451	0.00187953	ND	0.000275757	0.0320408	0.320444	0.761063	0.184035	0.0631336	0.748773	ND	0.0333961	3.26125	0.143986	6.63938	0.228241	23.0198	0.00619072	2.26124	0.49109	0.308946	2.17981	0.00121298	0.0305786	4.33236	0.00138282	0.0171885	0.00285393	10.2423	0.055239	0.521919	0.0146126	2.0195	0.0296362	0.359463	1.10554	0.0262356	ND	0.0283529
Horse 4	Anlagen	336	0.00130893	0.124868	0.0485945	0.0452941	0.222756	0.0427209	0.0113104	0.480203	8.49648	0.0262862	ND	0.000753174	0.0518826	0.685819	0.982578	0.270533	0.182621	2.31118	0.000664902	0.201688	7.3404	0.214084	6.01664	0.343766	20.1978	0.0261273	4.76266	0.40097	0.140658	1.90402	0.00150719	1.17979	7.7739	0.0223072	0.135468	0.0219694	11.7393	0.228611	1.04367	0.017289	18.0918	0.0259063	0.640013	0.921345	0.0251726	ND	0.0882281
Horse 5	Anlagen	336	0.000888844	0.0676212	0.0946818	0.0228641	0.110165	0.0713938	0.202727	0.444196	2.41091	0.0255998	ND	0.000491002	0.0697326	1.86323	1.20933	0.131278	0.191331	2.00866	0.000541864	0.333288	42.7954	1.77682	6.6388	0.18154	23.6469	0.134902	5.63369	2.05469	0.136789	2.70025	0.00243712	0.427751	4.59926	0.0806055	0.310279	0.0176962	10.3841	0.242572	1.54568	0.00207685	20.9651	0.0494369	0.675876	1.17257	2.63619	ND	0.249606
Horse 6	Anlagen	336	0.000403675	0.0139141	0.00225175	0.0167336	0.0686707	0.0148832	0.508105	0.0839218	0.74024	0.000556609	0.000355887	0.000532052	0.0312196	0.543253	0.829353	0.078111	0.104149	0.657841	0.000532192	0.027163	1421.8	0.0447008	7.52729	0.126234	27.1779	0.00720971	2.16923	1.17501	0.150118	3.64811	0.00223689	0.0793772	2.73159	0.000822064	0.0499829	ND	10.312	0.280194	0.749575	0.0125408	2.40976	0.00296751	0.213283	0.866957	0.901662	ND	0.0257537
Horse 7	Anlagen	336	0.00126287	0.407037	0.0196746	0.0386905	0.118026	0.0229314	0.00646968	0.167237	1.81104	0.0283089	ND	9.9178e-05	0.0302054	0.326635	0.702697	0.330714	0.136304	2.28444	0.000354166	0.201027	3.033	0.0178271	3.92108	0.0916446	12.5669	0.0534214	3.35023	0.477504	0.0556426	1.1272	0.00254068	0.80657	2.8069	0.000522296	0.0492243	0.00914553	6.52563	1.53202	0.677071	0.0014548	8.12857	0.0135122	0.462545	1.04295	0.00510552	1.07363	0.100803
Horse 1	Fibroblast	Monolayer	0.00633908	0.0557177	1.26507	0.46593	0.40735	0.080649	0.0331339	0.768426	0.0555842	0.0304075	0.00350176	0.00526276	0.325007	0.220476	0.796245	0.526359	4.47746	0.551618	0.00164656	0.755664	30.7466	8.82983	0.00027792	2.52071	0.00300808	0.430785	7.14085	0.290614	0.432904	0.0190289	1.44814	0.0120986	2.14642	0.0584737	0.0481903	0.320879	0.122037	2.01338	3.0458	0.0295121	0.00299769	11.5155	1.02105	0.854389	0.000429014	ND	3.52896
Horse 2	Fibroblast	Monolayer	0.00338978	0.0814989	2.90586	0.434587	0.048683	0.0685184	0.131849	1.45319	0.178566	0.113292	0.00392326	0.00662203	0.498479	0.361831	0.883169	0.439792	3.48765	1.69161	ND	0.960096	23.1179	14.4123	0.0005698	0.380252	0.00209736	0.511361	1.76814	0.433967	0.0177975	0.0471437	0.840709	0.00838993	0.863267	0.17703	0.100798	0.154651	0.0878193	0.473165	3.11474	0.00922497	0.00964892	2.20899	1.32192	0.839297	ND	ND	7.18685
Horse 3	Fibroblast	Monolayer	0.00790851	0.240051	3.88977	0.374279	0.335484	0.0974781	0.351973	1.06265	0.122049	0.00674377	0.0604773	0.00608484	0.330134	0.155864	1.02859	0.661184	4.20294	2.35418	0.000364728	1.18925	4.58882	19.2596	0.000343656	0.662668	0.00822436	1.0081	1.70576	0.9856	0.0943433	0.0102049	0.458831	0.0126788	1.62084	0.925108	0.142087	0.371539	0.0883439	0.224251	3.63218	0.096908	0.034834	7.56403	1.97467	0.911634	ND	ND	3.30592
Horse 4	Fibroblast	Monolayer	ND	0.131995	3.88676	0.510163	0.01456	0.0677344	0.0122782	0.589319	0.0478066	0.0799215	0.000686272	0.00314697	0.634884	0.238533	1.09648	0.156121	5.99311	0.962584	0.000676361	0.603067	14.43	12.1851	0.000155123	0.888413	0.00799774	0.713717	7.91657	0.0341395	0.146896	0.0254056	0.92602	0.00125451	1.0379	0.00908971	0.0213939	0.0840301	0.175556	0.931719	3.6905	0.00285719	0.00238114	3.96385	1.35909	0.817716	ND	ND	18.5795
Horse 5	Fibroblast	Monolayer	0.00347508	1.23689	1.69815	0.363284	0.176234	0.0730548	0.0369753	1.33466	0.0422187	0.0105635	0.00423355	0.00268946	0.425143	0.180165	0.541676	0.348965	2.39186	0.546886	0.00167979	1.38787	6.89097	7.11414	0.000126566	0.280832	0.0129276	0.464691	2.10768	1.16324	0.013487	0.00831396	0.426435	0.00272476	1.52171	0.0809931	0.102677	0.453742	0.087428	1.25217	1.96943	0.0175351	0.00242375	1.03137	0.861192	0.847583	ND	ND	2.10153
Horse 6	Fibroblast	Monolayer	0.000773483	0.210263	2.35024	0.285845	0.0106333	0.0517416	0.0549195	0.919289	0.135498	0.00811946	0.000667532	0.0037463	0.295761	0.169889	0.452059	0.229721	1.68936	0.453442	5.14779e-05	0.846868	4.73317	5.61388	0.000111344	0.162195	0.000664132	0.521149	1.25875	0.80959	0.00457834	0.0172517	0.206678	0.00317005	0.417952	0.0842464	0.116285	0.0753748	0.0441026	0.109872	1.79527	0.00709226	0.00292812	0.793696	0.985696	0.755778	ND	0.00760796	2.0151
Horse 7	Fibroblast	Monolayer	0.00190787	0.0854979	2.42378	0.191297	0.0192038	0.0545487	0.063895	0.680281	0.0157588	0.026329	0.00465505	0.00544637	0.405387	0.28767	0.677685	0.0913275	3.07782	0.412785	0.000924054	0.420091	5.03498	3.93913	0.000726209	0.20908	0.00336106	0.555348	4.33006	0.196152	0.0256409	0.0344278	0.928707	0.00190725	0.79711	0.0201313	0.208365	0.0927633	0.112971	0.347401	2.24853	0.0238778	0.0037771	2.02853	0.612049	0.745205	ND	0.00462712	8.93076
Horse 1	Fibroblast	0	0.00937597	0.0678187	0.676383	0.250521	0.263178	0.0831085	0.0339681	0.662189	1.71611	0.0123708	0.000504803	0.0050874	0.385703	0.197494	0.60999	0.34701	4.58707	0.516793	0.00112384	0.92253	22.8169	5.99668	0.0168022	1.74719	0.0104045	0.583607	6.09545	0.317155	0.352827	0.0140504	1.35713	0.00723473	1.8806	0.0498195	0.0316687	0.237628	0.0844115	1.35792	1.85391	0.0233789	0.0942463	6.00875	0.698035	0.73266	ND	ND	3.18508
Horse 2	Fibroblast	0	0.0197423	0.153509	5.06548	0.469067	0.0624236	0.0988322	0.0886042	1.48411	1.46245	0.0767124	0.00247958	0.00466285	0.583999	0.475292	1.13411	0.529144	5.19672	2.63235	0.000173166	1.06799	23.5645	18.2691	0.0218304	0.547399	0.0690595	0.813537	3.99344	0.658853	0.0331457	0.0422447	1.70988	0.0050764	1.16091	0.179664	0.113353	0.208158	0.0793263	0.50355	3.45348	0.0253249	0.0721836	3.15771	1.83493	0.936933	ND	ND	12.7774
Horse 3	Fibroblast	0	0.00368897	0.249535	3.8263	0.327968	0.23549	0.0935516	0.270145	0.772563	1.43331	0.005378	0.0312865	0.00385899	0.267464	0.154381	0.924975	0.716008	4.61941	2.39841	0.000575267	1.11919	3.3204	22.3219	0.00111252	0.599062	0.0130626	0.964846	3.1654	0.866651	0.0668094	0.0097115	0.333508	0.00635939	1.11362	0.736483	0.0971642	0.203833	0.0739199	0.193391	3.29014	0.0788781	0.103827	6.13829	1.82989	1.13171	0.000397096	ND	3.68606
Horse 4	Fibroblast	0	ND	0.205212	3.13714	0.308192	0.00929747	0.0875675	0.0104182	0.309287	4.1154	0.0677556	ND	0.00270976	0.609918	0.227959	0.766007	0.134061	6.33528	0.941007	0.000578117	0.537601	21.0237	6.06934	0.0016106	0.426846	0.0241821	0.815863	8.81702	0.0307674	0.16228	0.0169721	0.891461	0.000784145	0.673653	0.0105272	0.0200654	0.0705002	0.112287	1.0023	1.9538	0.00181362	0.421329	2.59633	1.00383	0.884874	ND	ND	17.1285
Horse 5	Fibroblast	0	0.00538525	2.0158	2.71624	0.524212	0.296961	0.167698	0.0407124	1.52533	0.812345	0.00726512	0.011257	0.00289199	0.388153	0.293542	0.841432	0.495061	3.13299	1.19276	0.00101733	1.71166	15.9103	14.0862	0.00038802	0.749213	0.0168827	0.915957	4.49761	1.39506	0.017923	0.00677842	0.637149	0.00770221	1.22199	0.11453	0.0957928	0.540781	0.0796297	1.37806	2.32471	0.0122742	0.070284	1.64195	1.45697	0.949809	ND	ND	3.24469
Horse 6	Fibroblast	0	0.00377243	0.363505	3.17566	0.362497	0.0290053	0.139083	0.0888836	1.16576	1.76717	0.0108206	0.00430588	0.00345145	0.319908	0.313219	0.808218	0.408355	3.81429	0.92062	0.000265178	1.11445	7.66972	6.92482	0.00125529	0.290196	0.00205089	1.18572	3.46857	1.01097	0.00876664	0.0223215	0.471885	0.00812694	0.533631	0.141797	0.191806	0.0893527	0.0624633	0.202893	2.50783	0.0255683	0.183853	1.28052	1.39585	0.789158	ND	0.0119027	3.54773
Horse 7	Fibroblast	0	0.0041247	0.104983	2.72494	0.192964	0.0142806	0.0715698	0.047065	0.693751	1.21236	0.0220831	0.00177053	0.00610903	0.416475	0.330005	0.63265	0.102599	4.858	0.500743	0.000303258	0.56273	6.32469	2.63144	0.000664911	0.201271	0.00236097	0.701724	6.95678	0.185074	0.0242678	0.0344882	0.997941	0.0101963	0.673424	0.0266046	0.238697	0.0948082	0.105666	0.313079	2.13045	0.0291279	0.0687036	1.83969	0.677717	0.736814	ND	0.00587225	12.2974
Horse 1	Fibroblast	1.5	0.00834425	0.0964279	1.48374	0.372016	0.488865	0.125455	0.0409175	0.99752	2.67136	0.0215619	0.000800344	0.00549956	0.346368	0.227507	1.02529	0.564197	5.10625	0.716772	0.0018698	1.14452	29.3922	6.19681	0.000607685	3.37667	0.0196292	1.05134	6.14192	0.256067	0.239266	0.0109291	1.66071	0.0108498	1.58438	0.107313	0.0390004	0.322937	0.0878248	1.75262	2.26498	0.0288982	0.14494	7.62069	1.13887	1.01368	0.000624903	ND	4.29823
Horse 2	Fibroblast	1.5	0.00393158	0.154405	5.73082	0.414384	0.0942107	0.13033	0.11786	1.58715	1.67723	0.0779444	0.00375059	0.00527189	0.559466	0.50516	1.05457	0.565237	5.11405	2.36076	0.00109757	1.31764	32.6262	20.1232	0.000484973	1.05779	0.00191167	1.02186	4.51923	0.651798	0.0303006	0.0429015	1.36797	0.00795553	0.627241	0.179503	0.121895	0.200266	0.0805294	0.499509	3.13851	0.0225845	0.101058	3.32112	2.25938	1.04964	ND	ND	9.91144
Horse 3	Fibroblast	1.5	0.00790896	0.307989	4.74694	0.46513	0.288125	0.140053	0.325598	1.17579	2.76364	0.0158477	0.0440618	0.00388376	0.330016	0.238895	1.10711	0.653937	5.25776	2.51678	0.00169938	1.13614	4.09642	20.6992	0.00042754	2.58781	0.00673629	2.10723	2.7417	0.954895	0.0508394	0.0108312	0.350707	0.0159656	1.21285	0.886613	0.153234	0.220693	0.129894	0.219139	3.03705	0.0756445	0.215785	5.1325	2.13969	1.02013	ND	ND	3.81695
Horse 4	Fibroblast	1.5	ND	0.239476	5.31266	0.663532	0.00679628	0.15286	0.0235101	0.52456	1.00897	0.0912433	0.00174602	0.00262302	0.621199	0.389754	1.25085	0.19069	7.90468	1.27831	0.000339962	0.685414	14.9995	19.4969	0.000173114	3.20711	0.0107128	2.15915	11.5826	0.0351433	0.125389	0.0108616	1.02378	0.00194441	1.00591	0.0143502	0.0170077	0.0971327	0.170686	1.22587	2.95224	0.00519398	0.0916678	3.30448	1.64755	0.815192	ND	ND	21.6652
Horse 5	Fibroblast	1.5	0.00379425	1.96527	2.84017	0.357828	0.352129	0.177076	0.0356788	1.68626	1.60267	0.00691933	0.00696199	0.00298364	0.416043	0.296227	0.708931	0.470359	3.23643	0.948276	0.00108296	1.4082	14.0449	12.3044	0.000270535	0.909996	0.01545	1.20042	3.24326	1.34616	0.0121625	0.00772489	0.551389	0.0067724	1.25778	0.0920839	0.0862649	0.515594	0.0645987	1.37507	1.75864	0.0119011	0.161907	1.09067	1.39323	0.937963	ND	ND	2.64387
Horse 6	Fibroblast	1.5	0.00747894	0.355828	4.00744	0.339361	0.0280138	0.122675	0.0673164	1.37361	2.3334	0.0119353	0.00452102	0.00420579	0.373458	0.346296	0.714037	0.383667	2.98111	0.923575	0.000338198	1.14705	7.0709	7.32611	0.000769315	0.637756	0.0140144	1.56858	3.41921	1.1106	0.0122073	0.0180665	0.381925	0.00524075	0.542486	0.162173	0.157743	0.105798	0.0546844	0.151016	2.16	0.0186547	0.197788	1.19902	1.48918	0.835968	ND	0.00999198	3.06848
Horse 7	Fibroblast	1.5	0.00238689	0.0949025	3.14353	0.238496	0.013582	0.080242	0.0545416	0.822847	1.50268	0.0248279	0.00227197	0.00592931	0.361869	0.316222	0.635149	0.10785	3.99489	0.480154	0.000582834	0.498244	6.01764	5.44156	0.000581551	0.751851	0.00341707	1.04855	5.7197	0.193096	0.014484	0.0328628	0.950701	0.00795938	0.645519	0.0177527	0.205924	0.0846173	0.131049	0.278868	2.1907	0.0253213	0.147249	2.0699	0.857971	0.769076	ND	0.003195	9.60238
Horse 1	Fibroblast	3	0.00785676	0.0947023	0.819328	0.554886	0.388057	0.254164	0.0586178	4.34006	1.87496	0.0627884	ND	0.00501371	0.368247	0.24783	0.850698	0.300672	5.06228	0.58907	0.00294973	0.822271	14.388	7.41975	0.000620183	9.51922	0.0168493	1.04114	3.29536	0.223193	0.0789306	0.00370905	0.916496	0.0142225	1.67612	0.0599534	0.0355566	0.242711	0.0936349	1.7232	1.78725	0.0270267	0.117239	2.78825	0.732981	0.928575	0.000699116	ND	4.00963
Horse 2	Fibroblast	3	0.016345	0.126541	4.14975	0.714625	0.0852635	0.249012	0.347534	3.20396	3.70124	0.17602	0.00292929	0.00582444	0.406228	0.424215	1.11418	0.267274	4.50477	1.86832	0.000752508	0.859628	22.1882	10.6675	0.00145538	5.10995	0.00876299	1.02849	1.11789	0.527964	0.00805491	0.0112123	0.889395	0.00255095	1.13281	0.128751	0.107995	0.199131	0.135279	0.461902	1.85244	0.0152785	0.162917	1.08079	1.32481	0.917553	ND	ND	7.7635
Horse 3	Fibroblast	3	0.00533888	0.218989	2.9688	0.74768	0.261282	0.431525	0.493556	2.1171	2.37403	0.109419	0.0194845	0.00431322	0.310263	0.222503	1.03714	0.372098	4.98852	2.4079	0.000763328	1.07417	2.23915	18.4167	0.000491388	9.80458	0.00394495	1.87626	0.877725	0.865296	0.022944	0.00673434	0.236344	0.00852276	1.53389	0.635371	0.0699802	0.231647	0.161544	0.19115	2.00777	0.0616749	0.210714	2.0281	1.69847	0.923533	ND	ND	3.34963
Horse 4	Fibroblast	3	ND	0.273247	3.16086	1.45493	0.0177856	0.511943	0.213832	2.10053	0.698581	0.265698	ND	0.00480541	0.623156	0.302808	1.24213	0.152774	8.23996	1.60078	0.000580115	0.519001	15.9915	14.6146	0.000566721	13.371	0.0142152	1.67438	3.2919	0.0292447	0.0388696	0.00328818	0.764739	0.00222479	1.7278	0.0120908	0.0393764	0.128996	0.218929	0.992619	2.20967	0.00701471	0.053948	1.44154	1.44315	0.850824	ND	ND	20.0236
Horse 5	Fibroblast	3	0.00561821	1.77792	1.5769	0.764918	0.26347	0.56775	0.107428	5.95577	1.30836	0.0480888	0.00201917	0.00429229	0.421913	0.222348	0.670492	0.2148	2.93207	0.778377	0.00175478	1.49129	13.11	5.89817	0.000594165	6.32626	0.0180724	1.13271	1.09811	1.15909	0.0125171	0.00858813	0.390076	0.00632135	1.08966	0.0532611	0.0977386	0.414948	0.0817191	1.12988	1.095	0.024578	0.116824	0.512617	0.818153	0.922745	ND	ND	2.5221
Horse 6	Fibroblast	3	0.00578191	0.313098	2.92833	0.599658	0.0202774	0.47006	0.160544	4.5441	1.72042	0.0533427	0.00186835	0.00348412	0.25601	0.315022	0.852862	0.334385	3.25757	1.09118	0.000437949	1.11436	8.05319	12.4468	0.000315937	4.97256	0.00492684	1.78637	1.85692	0.961529	0.004879	0.0087215	0.307979	0.00162967	0.774187	0.115778	0.139105	0.13862	0.0830219	0.11694	2.10654	0.0165188	0.123828	0.885975	1.50892	0.742625	ND	0.0139529	3.71056
Horse 7	Fibroblast	3	0.002118	0.0892195	1.62035	0.290207	0.0200205	0.186126	0.295203	2.31976	1.65239	0.0417353	0.00255446	0.00644164	0.354918	0.194214	0.557212	0.0585303	3.74617	0.543176	0.000341903	0.41732	5.01345	2.22446	0.000356347	1.38216	0.00889616	1.01212	1.42615	0.175982	0.00533206	0.012084	0.777778	0.00259521	0.594524	0.0183995	0.172235	0.114378	0.105241	0.217874	1.12623	0.0261639	0.156935	0.765988	0.506415	0.713929	ND	0.00311089	5.6902
Horse 1	Fibroblast	6	0.00756261	0.154612	0.270143	0.767762	0.158877	0.333486	0.276962	10.667	2.13402	0.131274	ND	0.0135129	0.343769	0.19812	0.926957	0.665103	4.98447	0.737852	0.00685464	0.841397	25.1348	9.45046	0.000418643	22.0914	0.00638033	0.237063	0.408572	0.191791	0.306116	0.00708504	0.504194	0.0196507	1.7302	0.0314501	0.0798861	0.108001	0.0593803	1.28699	1.81026	0.0219503	0.129265	0.403948	0.339861	0.829421	0.00197406	ND	4.21398
Horse 2	Fibroblast	6	0.0126329	0.155199	1.63792	1.00282	0.0616834	0.422703	1.53741	5.70207	3.56248	0.251887	ND	0.0335309	0.517968	0.456161	1.36629	0.781448	4.2117	1.84926	0.00365823	1.19735	31.8836	13.4435	0.000356421	18.8005	0.0150017	0.359169	0.340694	0.392204	0.049194	0.0189232	0.618289	0.0146516	3.19207	0.0843381	0.114783	0.130167	0.174072	0.462702	1.66407	0.0228916	0.187929	0.50775	0.553064	1.03196	ND	ND	8.29717
Horse 3	Fibroblast	6	0.00379924	0.302698	1.00889	0.90664	0.160235	0.56314	1.55191	6.96302	1.45143	0.292155	0.0109722	0.0252124	0.340398	0.207993	1.6476	0.720304	5.38287	2.15084	0.00477095	1.15767	1.66904	24.3407	0.000184446	28.1751	0.00293213	0.578936	0.178332	0.786125	0.0680254	0.00446969	0.131216	0.00596944	2.19592	0.261811	0.0740293	0.182207	0.125595	0.182696	2.28144	0.0476928	0.164811	0.477007	0.635778	0.892556	ND	ND	4.45246
Horse 4	Fibroblast	6	0.000918563	0.304877	0.996073	2.08934	0.00690548	0.433889	0.833746	5.39271	0.53429	0.483089	ND	0.0256963	0.655668	0.267342	1.72617	0.588845	8.4264	1.20655	0.00322127	0.537253	14.4839	16.159	0.000206568	27.5399	0.024583	0.479696	0.831007	0.0383753	0.114009	0.015684	0.503355	0.0238976	2.69941	0.00984911	0.11228	0.143225	0.153656	0.961429	2.17882	0.00176935	0.0348194	0.133569	0.872287	0.834648	ND	ND	16.8576
Horse 5	Fibroblast	6	0.00363026	1.794	0.701118	0.859297	0.183789	0.547105	0.256209	7.81933	1.34171	0.0849235	0.00200962	0.0107544	0.439988	0.196639	1.07681	0.605944	3.07537	0.942945	0.00571868	1.61963	6.68077	8.20613	0.000432463	8.62142	0.0198344	0.330747	0.30986	1.20326	0.0261873	0.0102909	0.301459	0.00477073	1.90865	0.0482536	0.185284	0.177636	0.0777919	0.998697	1.42457	0.0172281	0.164994	0.130979	0.336536	0.902581	ND	ND	3.83869
Horse 6	Fibroblast	6	0.0060343	0.351826	0.805058	0.372995	0.0153351	0.386386	0.334767	8.34944	1.2292	0.10686	0.00122338	0.0160751	0.345532	0.244734	0.966048	0.535821	2.79468	0.799807	0.00146346	0.910888	4.99161	4.46984	0.000336863	6.77341	0.00526468	0.502126	0.355818	0.855942	0.0141481	0.00720758	0.159106	0.00659349	0.76239	0.0735853	0.101459	0.167534	0.075901	0.107244	1.28425	0.0183058	0.117313	0.180146	0.363077	0.818259	0.000762163	0.0235515	3.51598
Horse 7	Fibroblast	6	0.00289783	0.096095	0.538255	0.3516	0.0100357	0.161187	1.30094	7.9707	1.04856	0.0486182	0.00137292	0.0265394	0.380012	0.11774	0.814614	0.377199	3.53623	0.56912	0.000742425	0.399547	2.54418	3.74653	0.000988834	4.4481	0.0254157	0.356618	0.545436	0.176577	0.00747666	0.00895614	0.380268	0.0146317	1.27586	0.0130377	0.10593	0.135906	0.104697	0.205906	1.12174	0.0194436	0.103131	0.186588	0.265562	0.814663	ND	0.00814715	6.08316
Horse 1	Fibroblast	12	0.0114144	0.345907	0.19871	0.748783	0.196408	0.167651	0.501287	11.1995	2.92808	0.09311	0.00258746	0.0330161	0.404777	0.109225	1.16573	0.64735	5.5458	0.730171	0.00428637	0.994857	33.8225	6.131	0.000322698	10.2424	0.00914451	0.230213	0.202618	0.298941	0.204949	0.0135756	0.337324	0.147539	2.46647	0.0270634	0.112726	0.0933164	0.0751617	0.950644	1.96646	0.0156472	0.337739	0.982826	0.464269	0.641681	0.00797179	ND	3.63956
Horse 2	Fibroblast	12	0.0117864	0.25672	1.21124	0.432411	0.0410523	0.13921	2.74194	7.83493	1.16006	0.264987	0.00322574	0.0731346	0.320212	0.280752	1.1687	0.940548	4.77523	1.79796	0.00436429	0.947119	33.2654	18.2629	0.000327057	15.6723	0.0330054	0.483745	0.174802	0.333801	0.0829535	0.0370845	0.342501	0.0782123	3.87254	0.0501578	0.0893691	0.124012	0.0657285	0.375528	2.00919	0.0199703	0.147424	0.370143	0.754648	0.862402	0.000871193	ND	8.89307
Horse 3	Fibroblast	12	0.00572614	0.468003	1.43946	0.672544	0.211739	0.311945	2.51797	9.08029	1.2111	0.256801	0.0129266	0.0508147	0.309161	0.193833	1.59901	1.02981	5.82068	2.13366	0.00524114	1.08242	3.19878	27.4767	0.000371014	26.9226	0.00793578	0.960159	0.132101	0.654215	0.124367	0.0253714	0.0771762	0.0159865	2.90482	0.33103	0.0392363	0.255165	0.0983952	0.140826	3.24734	0.0555421	0.211121	0.642734	0.934801	0.899045	0.00154312	ND	7.1021
Horse 4	Fibroblast	12	0.000318705	0.602253	0.888016	0.949169	0.00955062	0.168996	1.30742	6.606	0.14829	0.623181	0.00518306	0.0494632	0.751511	0.196019	1.55319	0.70533	7.93148	1.4614	0.00236141	0.5608	17.7476	24.4989	0.000425731	25.4306	0.0535525	0.567406	0.55402	0.108096	0.177644	0.0371559	0.255626	0.0826051	5.19663	0.00878937	0.278332	0.185523	0.110492	0.790128	2.33714	0.00714433	0.0706071	0.0896574	1.48898	0.860965	ND	ND	17.4012
Horse 5	Fibroblast	12	0.0104079	1.86701	0.637086	0.845455	0.185027	0.370679	0.517102	12.0761	1.38906	0.104984	0.00340994	0.0432219	0.330149	0.17079	1.3769	0.956378	4.71315	1.29994	0.0102707	1.75984	14.7764	18.4199	0.00071155	15.5372	0.040526	0.709985	0.157581	1.21534	0.0503226	0.0145548	0.176922	0.0867422	3.80663	0.0396908	0.17859	0.190238	0.0919451	0.870536	2.37114	0.0305	0.35172	1.13851	0.767176	0.907277	ND	ND	8.47181
Horse 6	Fibroblast	12	0.0103805	0.287622	0.60256	0.268404	ND	0.112309	0.466521	8.5384	1.64191	0.0677381	ND	0.0290777	0.269314	0.165593	0.727178	0.54912	2.44694	0.665685	0.00141785	0.710104	5.43323	5.22889	0.000425736	7.03876	0.0140083	0.571554	0.162795	0.616023	0.00637086	0.00653228	0.0716645	0.0513339	0.688861	0.0627107	0.0649704	0.187058	0.0406079	0.107005	0.917948	0.00783367	0.270247	0.102134	0.355755	0.774162	ND	0.0327465	5.55035
Horse 7	Fibroblast	12	0.0106993	0.209743	0.761523	0.397802	0.00806941	0.128113	3.44749	8.9752	0.510474	0.0600228	0.00472608	0.078441	0.411533	0.119025	1.10582	0.49622	4.53497	0.80487	0.00144744	0.478177	2.67695	8.43571	0.000862927	7.63221	0.0519224	0.545323	0.492032	0.333309	0.0345436	0.0286415	0.377667	0.152211	3.09744	0.0164514	0.114418	0.110656	0.0865941	0.282153	1.5326	0.0249551	0.150973	0.29934	0.538935	0.794739	0.000561226	0.0136504	9.69044
Horse 1	Fibroblast	24	0.0241737	0.807853	0.55671	0.962987	0.288483	0.287081	0.627763	9.87834	5.10278	0.101912	0.00392354	0.0796505	0.53606	0.203384	1.36793	1.24773	7.44098	0.880925	0.00652553	1.09585	13.9174	11.0455	0.000707684	28.5345	0.0456502	0.610418	0.702862	0.439841	0.30089	0.0218014	0.172592	0.565085	6.50718	0.0288982	0.186369	0.20437	0.0601539	0.940617	2.26126	0.0220508	0.471922	1.39433	0.607434	0.813015	0.0366632	ND	7.10022
Horse 2	Fibroblast	24	0.0193024	0.415285	1.93488	0.249809	0.0419204	0.173043	5.31081	9.94522	2.33412	0.171084	0.00433668	0.119269	0.306393	0.347495	1.28856	1.25645	4.62561	1.66766	0.00497947	0.939396	24.9539	15.4664	0.000363987	11.1516	0.0762537	0.549087	0.402598	0.629978	0.109442	0.0354062	0.195097	0.166272	4.78624	0.0876776	0.100033	0.112889	0.0720041	0.212388	1.89502	0.0279522	0.227955	0.267904	0.550914	0.853373	0.0107835	ND	7.8427
Horse 3	Fibroblast	24	0.00859766	0.634216	2.30238	0.469074	0.18107	0.316337	3.04449	10.4613	1.59002	0.306879	0.0121895	0.0898828	0.388868	0.23413	1.22897	0.891838	6.74633	2.01522	0.00503721	1.20555	0.621428	30.1311	0.000193778	25.8924	0.0383077	0.913024	0.562577	0.791251	0.130465	0.0175684	0.0420472	0.0734023	3.89613	0.300414	0.098569	0.263128	0.0801483	0.106246	2.15879	0.0369216	0.172561	0.70377	0.669718	0.752164	0.00200452	ND	7.71875
Horse 4	Fibroblast	24	0.000620613	0.881554	1.26693	0.65885	0.00846656	0.221064	1.47209	11.2936	0.616773	1.11034	0.00224667	0.0676514	0.853122	0.255789	1.18284	0.68965	7.88364	1.3975	0.00243013	0.493194	9.0743	21.9572	0.000222869	19.991	0.0794892	0.98538	0.813853	0.241812	0.147044	0.0256246	0.159861	0.22785	7.55855	0.0364032	0.329004	0.184924	0.0881875	0.55657	1.73851	0.00743461	0.108855	0.0807743	1.0635	0.876071	0.0138193	ND	15.0266
Horse 5	Fibroblast	24	0.0156498	1.51572	0.793148	0.556662	0.20296	0.269274	0.421525	9.93627	2.25442	0.147639	0.00604223	0.0621737	0.393171	0.176604	0.948162	0.946254	4.02036	1.00417	0.002554	1.77263	5.97958	12.4532	0.000364283	9.70958	0.0697552	1.11252	0.7178	1.12432	0.230022	0.00645565	0.0803173	0.185409	4.45635	0.0610291	0.533057	0.406348	0.0337574	0.579542	1.81266	0.0185282	0.387933	0.460087	0.451228	0.794269	0.0104472	ND	8.81761
Horse 6	Fibroblast	24	0.0139599	0.476638	0.866346	0.15849	0.00757022	0.122243	0.674963	8.05587	1.97853	0.0789835	0.00394128	0.047242	0.292363	0.218626	0.70561	0.642625	2.66511	0.60364	1.35099e-05	0.753717	0.854539	4.365	0.000196081	3.9426	0.0269379	0.581659	0.250033	0.967889	0.0120325	0.00312903	0.041223	0.0779854	0.721463	0.137102	0.149026	0.25684	0.0331062	0.0941692	0.968182	0.0144238	0.227213	0.0739863	0.276028	0.721562	ND	0.0313299	6.48631
Horse 7	Fibroblast	24	0.0138717	0.349599	1.05733	0.336185	0.0226922	0.269987	4.28287	9.54213	0.913981	0.0824323	0.00289813	0.10839	0.464431	0.145407	1.02337	0.535831	3.77792	0.830589	0.00201932	0.492059	2.8009	12.4566	0.00140521	6.74453	0.11863	0.539871	0.341084	0.57313	0.0209454	0.0203895	0.267221	0.274575	4.12273	0.0312344	0.109405	0.0988669	0.0749922	0.268002	1.47761	0.0256713	0.113303	0.2439	0.485533	0.779316	0.000471695	0.0167929	10.2922
Horse 1	Fibroblast	48	0.0262476	0.791958	0.660139	0.51411	0.347995	0.342122	0.313086	13.951	6.94874	0.197965	0.00820671	0.10292	0.334193	0.314639	0.976487	1.86178	6.40397	1.19041	0.00196779	0.854206	8.18463	13.76	0.0023713	38.4508	0.216999	1.13824	2.88046	0.235308	0.745482	0.0362721	0.102905	0.991949	11.1585	0.047037	0.564573	0.373109	0.0824373	0.46372	3.64661	0.0101784	0.409389	2.42827	0.76335	0.797764	0.146584	ND	6.46342
Horse 2	Fibroblast	48	0.048379	0.501512	2.96147	0.121712	0.0608193	0.186758	2.03094	14.7236	9.90236	0.45651	0.00343605	0.103106	0.443188	0.44109	0.620951	1.08394	2.53737	1.51425	0.00194952	0.673128	5.14768	11.8568	0.000325291	11.0505	0.23026	0.671547	0.522756	0.605474	0.0775862	0.0537947	0.152567	0.156156	6.65521	0.15077	0.369319	0.248532	0.10201	0.134044	1.80467	0.0252769	0.530355	0.435208	0.635426	0.797493	0.0517728	ND	9.35091
Horse 3	Fibroblast	48	0.0140277	0.639768	5.173	0.187285	0.155147	0.253684	1.39825	22.4307	3.29441	0.31158	0.0119022	0.138054	0.501948	0.466927	0.983425	1.09657	6.7342	1.96966	0.00184463	1.09585	0.930919	27.0512	0.00033899	23.8232	0.169456	0.837412	1.33107	0.855473	0.308547	0.0248223	0.027843	0.0901143	5.23574	0.379707	0.416952	0.275623	0.0882806	0.0775262	4.52532	0.0495071	0.36277	0.915059	0.841163	0.685908	0.0217248	ND	5.79946
Horse 4	Fibroblast	48	0.000624215	0.583861	1.22337	0.248704	0.00252062	0.133832	0.456174	9.59242	4.86118	0.87945	0.00225398	0.0240729	0.685985	0.323874	0.531364	0.565105	2.94119	0.694739	0.000767936	0.298188	2.03006	7.14699	0.000124052	4.54557	0.117201	0.531501	0.804786	0.252675	0.133303	0.0107119	0.0560243	0.141292	3.37887	0.0163783	0.74378	0.108844	0.0393393	0.180137	0.891499	0.00102304	0.616222	0.0248774	0.434583	0.826509	0.0471948	ND	7.06427
Horse 5	Fibroblast	48	0.0164952	1.16756	0.840799	0.241721	0.259481	0.170527	0.12756	9.30979	4.60824	0.276558	0.00159098	0.076934	0.33794	0.228033	0.548584	1.09636	3.81479	0.820118	0.00305786	1.79729	ND	9.16793	0.000319884	8.17932	0.174601	0.792982	1.28254	0.95663	0.345259	0.0108177	0.0497571	0.198464	2.66329	0.0772085	1.22845	0.697975	0.0388987	0.266528	1.8719	0.011199	0.492559	0.215786	0.455561	0.841613	0.0662245	ND	7.51182
Horse 6	Fibroblast	48	0.0150226	0.69425	2.16444	0.241615	0.0181344	0.255297	0.642609	20.8219	2.00799	0.301984	ND	0.100443	0.310697	0.428369	0.828921	1.00898	3.44149	1.05823	0.000887274	0.919807	1.98209	16.3522	0.000344386	12.3052	0.161397	0.82953	0.541731	1.33985	0.0536798	0.00768226	0.0453017	0.116127	2.59298	0.367399	0.853948	0.434534	0.0631223	0.0482404	2.42978	0.019761	0.16026	0.0799383	0.537414	0.708508	0.0567035	0.0898883	12.8052
Horse 7	Fibroblast	48	0.00974583	0.506278	1.06977	0.163107	0.0294785	0.180726	2.49713	12.5	1.47879	0.133961	0.00176155	0.167653	0.443207	0.273948	0.606294	0.605674	2.48512	0.552635	0.000765965	0.32454	1.44689	7.75149	0.000668143	5.07177	0.273921	0.43701	0.518628	0.807105	0.0371119	0.0143548	0.127749	0.310213	4.72337	0.0524479	0.396228	0.220488	0.0612416	0.117991	1.44645	0.0168693	0.162347	0.172094	0.351517	0.704149	0.0643465	0.0451998	10.9309
Horse 1	Fibroblast	96	0.0135502	0.197688	0.654363	0.1075	0.183712	0.0528253	0.0696482	4.5728	11.813	0.125077	ND	0.0112047	0.254232	0.116911	0.925968	1.2842	2.37621	0.723153	0.000836308	0.882766	26.8898	17.0171	0.0937668	7.0605	0.255927	0.175026	4.10436	0.488386	0.204346	0.11606	0.345836	0.0535675	1.75796	0.610599	0.190309	0.589843	0.120379	0.897367	2.12441	0.017575	0.857415	2.34	0.780187	1.17884	0.0789001	ND	1.9653
Horse 2	Fibroblast	96	0.0128092	0.0730005	2.46537	0.0276563	0.0468137	0.0824374	1.47578	4.16008	10.3676	0.684397	ND	0.0249167	0.2661	0.740942	0.697644	0.93405	1.52677	1.20656	0.00317958	0.67977	12.9036	10.6921	0.00101471	12.6255	0.254479	0.182016	0.561547	1.33148	0.0789118	0.13196	0.191384	0.0173209	1.96602	1.46378	0.238082	0.0446611	0.182685	0.0969751	2.78559	0.0266823	0.496169	0.889624	0.679154	1.18062	0.821971	ND	2.3172
Horse 3	Fibroblast	96	0.00675886	0.321932	2.2357	0.0238155	0.0602998	0.0517242	1.11785	6.56925	2.7322	0.114907	ND	0.00983503	0.290984	0.391833	0.863763	1.34093	2.13714	1.49355	0.000706875	0.955503	0.627757	17.9404	0.000560437	27.7753	0.237272	0.211904	1.34708	1.61129	0.188668	0.147312	0.117978	0.0173143	1.70036	2.73003	0.143729	0.0791946	0.13385	0.105527	3.41732	0.0360093	0.222169	1.56593	0.945627	1.11065	0.323062	ND	2.73152
Horse 4	Fibroblast	96	ND	0.0680998	2.62301	0.0832862	0.0109928	0.0817876	0.576243	9.58407	3.10492	1.23695	0.00300764	0.00688467	0.441508	1.72385	0.919601	0.879545	2.66057	1.04925	ND	0.670175	15.9501	32.2581	0.000228777	12.628	0.389948	0.198238	1.1857	0.990482	0.0553252	0.0521015	0.154492	0.0329492	2.33115	1.08681	1.52785	0.131776	0.194826	0.209361	2.80873	0.00211139	0.302214	0.218549	1.26069	1.21474	2.87369	ND	8.71133
Horse 5	Fibroblast	96	0.00345398	0.100557	1.51119	0.0257701	0.102443	0.0599925	0.0657647	4.3694	5.67953	0.131299	0.00071315	0.0181492	0.253307	0.254774	0.49028	0.855211	1.63417	0.642443	6.57211e-05	1.10281	22.8965	12.9827	0.00243675	6.03795	0.404825	0.144624	1.68659	1.50865	0.0574368	0.0367145	0.124781	0.0421451	0.961322	1.07929	0.356925	0.211696	0.104421	0.223565	1.60808	0.00876554	0.418714	0.556895	0.659408	1.18841	0.144798	ND	3.22606
Horse 6	Fibroblast	96	0.00315708	0.0542205	1.14814	0.0110365	ND	0.030496	0.132211	3.43991	8.72325	0.0709183	ND	0.00973741	0.223302	0.249738	0.38451	0.670859	0.991746	0.528637	0.000181612	0.432264	2.91772	5.67527	0.00020793	3.58131	0.142248	0.0963101	0.287716	1.48798	0.00751311	0.0345922	0.0516267	0.00566491	0.31828	1.34663	0.231036	0.0753144	0.052746	0.0633535	1.31034	0.00338145	0.582202	0.153511	0.375707	1.01055	0.208873	0.191791	1.71962
Horse 7	Fibroblast	96	0.00130249	0.0593544	1.18022	0.00818965	0.00463274	0.0312786	0.869876	4.40752	9.29272	0.0657209	ND	0.0143215	0.282072	0.364791	0.37097	0.644986	0.983848	0.401922	0.00135154	0.338174	2.80544	7.80748	0.000880352	4.22797	0.424187	0.0684877	0.575446	1.23513	0.0023826	0.109691	0.162511	0.00811547	0.369425	0.733895	0.24665	0.0352489	0.0635926	0.127196	1.27908	0.00802957	0.819121	0.343603	0.344642	0.987865	0.141377	0.130747	2.39557
Horse 1	Fibroblast	168	0.0236089	0.295045	0.85546	0.128044	0.463055	0.101882	0.0663164	3.93168	10.8552	0.244697	0.0126588	0.0135538	0.205548	0.187893	1.27364	1.66304	2.96193	1.12206	ND	0.550821	9.19526	21.7585	0.9349	11.7199	0.471144	0.338421	10.097	0.43031	0.0227133	0.17327	0.242193	0.00997196	3.65213	0.179025	0.138448	1.13733	0.224458	1.37948	2.57059	0.0112703	1.06451	4.55285	0.745139	1.40809	0.052477	ND	2.15421
Horse 2	Fibroblast	168	0.00426958	0.150374	1.26947	0.00725191	0.0180457	0.0204909	2.33505	4.35995	26.4747	0.916848	ND	0.00772553	0.319911	0.464988	0.558047	0.900013	0.800975	1.1242	0.00140098	0.385676	2.3209	8.47339	0.00129172	2.47674	0.23558	0.142422	0.397058	1.86307	0.03595	0.315571	0.142201	ND	0.240798	1.92452	0.0741044	0.0416625	0.0834518	0.0602739	1.46289	0.00931563	1.64595	0.367135	0.376851	1.36259	0.210937	ND	0.869689
Horse 3	Fibroblast	168	0.00563827	0.391887	2.33811	0.0123413	0.0383617	0.0464318	1.23143	8.85663	13.6925	0.203096	ND	0.0146358	0.384032	0.52016	0.788121	1.13803	1.92732	1.49905	0.000178127	0.484749	ND	20.5732	0.00158223	10.8182	0.51119	0.230847	2.49559	1.65654	0.130738	0.692605	0.175487	0.00662848	1.01577	1.63094	0.170273	0.0988653	0.137303	0.101754	3.19093	0.0348539	1.04641	1.66538	0.686647	1.12735	0.872995	ND	1.32298
Horse 4	Fibroblast	168	0.000671481	0.0942398	2.00335	0.0275141	0.0143086	0.0499036	0.472253	5.14822	20.6876	1.05181	ND	0.00407088	1.34236	1.62816	0.584111	0.903842	1.05597	0.752947	ND	0.448401	20.8594	18.4457	0.00444614	2.22438	0.500815	0.149093	2.8388	1.66896	0.0409638	0.0990302	0.08181	0.0136798	0.584997	2.80732	1.03115	0.124143	0.130687	0.12945	2.21081	0.0618889	1.47615	0.180601	0.558451	1.10515	1.18578	ND	3.33486
Horse 5	Fibroblast	168	0.00168363	0.0765129	1.36699	0.0145205	0.0666961	0.0466484	0.057073	3.66567	17.1626	0.210066	0.000389624	0.0230908	0.2223	0.201289	0.494205	0.713543	0.644495	0.630399	0.000808717	0.828027	56.9214	4.69837	0.0208297	1.49523	0.494304	0.0953982	1.74473	1.44669	0.0261163	0.0872535	0.14593	0.00354639	0.388621	0.999701	0.133538	0.189202	0.08773	0.174205	1.06557	0.00663692	1.24954	0.551785	0.393737	1.20817	0.0850219	ND	1.13048
Horse 6	Fibroblast	168	0.00227171	0.140639	1.49841	0.00392291	0.0115778	0.0247478	0.218701	5.62753	10.1261	0.109383	ND	0.0121117	0.238397	0.474417	0.490118	1.10617	0.850623	0.763416	0.000123208	0.335423	7.58696	10.5795	0.00259108	4.23842	0.304943	0.169432	0.80318	1.79527	0.0104723	0.111002	0.0734286	0.00295322	0.0934686	2.39129	0.166642	0.0627412	0.0557734	0.0917465	1.28856	0.00442948	0.643864	0.574097	0.47104	1.15593	0.0515901	1.06781	1.60153
Horse 7	Fibroblast	168	0.00587574	0.282917	1.92558	0.00600494	0.0222734	0.0409961	0.846568	7.33795	36.8999	0.145629	ND	0.00935306	0.298551	0.679471	0.537317	1.01569	1.13858	0.740626	8.03307e-05	0.371825	4.47888	10.7899	0.00274772	4.14941	0.967779	0.159682	1.46888	1.57303	0.00920832	0.328289	0.17621	0.00153018	0.316533	1.13237	0.137102	0.0496609	0.0802441	0.0936175	1.86546	0.0123237	2.78582	0.864639	0.495394	1.11165	0.0480481	0.67171	1.82903
Horse 1	Fibroblast	336	0.00240934	0.160505	0.156253	0.135644	0.120161	0.147396	0.0157806	1.07787	10.3124	0.0501445	0.00056826	0.0180305	0.0940136	0.373483	1.24771	0.915556	1.10113	2.13759	0.00106414	0.364381	15.3987	4.2376	5.6798	1.43835	4.25912	0.217503	6.13871	0.823318	0.0167286	0.130656	0.0150012	0.00464333	3.31226	0.0497232	0.0490798	0.11842	4.0876	2.24575	1.48311	0.00241904	4.23873	0.145564	0.431924	1.43536	0.238719	ND	0.182999
Horse 2	Fibroblast	336	ND	0.634304	1.36485	0.00472222	0.0367906	0.022458	4.46983	4.22421	26.4481	0.583148	ND	0.0108457	0.316887	0.65469	0.417549	0.648597	0.73431	1.26794	ND	0.232218	7.59999	10.617	0.00354891	1.29314	0.465664	0.124829	0.625843	1.86623	0.0229377	0.770824	0.079643	ND	0.000470246	0.831462	0.0235854	0.0275055	0.0518268	0.0496489	1.06361	0.0115341	1.4869	0.593065	0.272578	1.20684	0.0892567	ND	0.328391
Horse 3	Fibroblast	336	0.00337751	0.465367	1.90865	0.0016475	0.0237731	0.0279904	2.5007	5.68367	54.5337	0.0800535	ND	0.01168	0.441236	0.947277	0.528383	0.584572	1.30614	1.12733	0.000192141	0.214198	ND	6.40832	0.297424	1.71585	0.545341	0.129976	1.23567	1.50238	0.0402742	1.50457	0.0900567	0.006173	0.182652	0.622807	0.079572	0.0369265	0.162366	0.0503366	1.53555	0.0218531	5.23047	0.834649	0.305791	0.996019	0.489554	ND	0.219412
Horse 4	Fibroblast	336	0.00281334	0.201355	1.47999	0.00689984	0.0261627	0.0347159	1.94683	5.90237	34.3716	1.12485	ND	0.00795693	0.843282	3.05169	0.454192	0.533445	1.22145	0.746368	7.62545e-05	0.197533	4.19296	11.8771	0.0110541	0.493671	1.58532	0.0900175	1.11826	1.97216	0.0263222	0.468045	0.0253102	0.0052476	0.122913	1.7608	0.203275	0.0718494	0.0702784	0.0709371	2.01575	0.00851475	2.96437	0.0977072	0.321897	1.09534	0.438429	ND	0.919094
Horse 5	Fibroblast	336	0.000447002	0.330287	1.23472	0.0289835	0.107232	0.0522057	0.155616	4.44612	57.2734	0.19182	ND	0.0184792	0.276194	0.346685	0.579805	0.742125	0.864518	0.985922	ND	0.432336	43.34	9.40265	1.013	1.55238	0.890827	0.147109	4.22531	1.23105	0.0112223	0.260006	0.126194	0.0018517	0.780933	0.699847	0.0562471	0.214489	0.200344	0.43239	1.23354	0.00642928	3.16617	1.7581	0.622532	1.09068	0.0222852	ND	0.563568
Horse 6	Fibroblast	336	0.00357448	0.631028	1.47755	0.0113545	0.0193707	0.0310608	0.517575	5.71965	29.2769	0.10828	ND	0.015651	0.329707	0.712622	0.444352	0.95128	1.30204	1.04786	ND	0.235715	3.12001	10.4669	0.00103856	3.49264	0.439705	0.21257	0.958704	1.82577	0.00577126	0.306487	0.130969	0.00424365	0.0431058	0.935213	0.0562544	0.0554569	0.0404038	0.0948627	1.29755	0.0235165	1.7904	0.737248	0.384168	1.03485	0.0129465	1.31937	0.456585
Horse 7	Fibroblast	336	0.00136392	1.17533	1.67945	0.00566983	0.0294913	0.037768	1.89522	6.96737	23.7781	0.131757	ND	0.00732343	0.328963	0.892665	0.487342	0.818737	1.64214	1.02311	0.000684706	0.276742	6.66651	10.122	0.0619719	2.71807	1.48345	0.1751	1.60487	1.85216	0.00800161	0.953764	0.111978	0.000421135	0.154595	0.552241	0.0388856	0.0352938	0.069679	0.139024	1.35908	0.0252497	1.64291	2.05245	0.345617	0.939602	0.0187057	0.999775	0.508512
ND = Not detected.
[truncated: 49 more columns]
