# Supplementary material for: Kinetics of Gene Expression Changes in Equine Fetal Interzone and Anlagen Cells Over 14 Days of Induced Chondrogenesis
Source: Front Vet Sci. 2021 Aug 9;8:722324. doi: 10.3389/fvets.2021.722324 (PMC8380811; doi:10.3389/fvets.2021.722324)
Supplement: Supplementary file 3 [file Table_3.xlsx]

## Sheet: Sheet1
Supplementary Table 3. Categorization of 87 genes that were expressed in the sample set based on established functional annotation.
Gene Symbol	Categorization based on functional annotation
ABCC9	Signal transduction
ABI3BP	Extracellular matrix
ADAMTS5	Extracellular matrix
ADGRG1	Signal transduction
ADGRG2	Signal transduction
ALPK3	Transcription regulation
ALPL	Extracellular matrix
ANGPTL4	Signal transduction
APLNR	Signal transduction
AQP1	Signal transduction
ASS1	Transcription regulation
BMP2	Signal transduction
BMPR1A	Signal transduction
BOC	Signal transduction
CDH13	Signal transduction
CDON	Signal transduction
CLU	Extracellular matrix
COL10A1	Extracellular matrix
COL1A1	Extracellular matrix
COL2A1	Extracellular matrix
COL5A3	Extracellular matrix
COMP	Extracellular matrix
CREB5	Transcription regulation
CTGF	Signal transduction
DCN	Extracellular matrix
DIO2	Signal transduction
DLX5	Transcription regulation
ENTPD1	Transcription regulation and Signal transduction
ENTPD2	Transcription regulation and Signal transduction
FAM132A	Signal transduction
FAM20A	Extracellular matrix
FGF1	Signal transduction
FGF18	Signal transduction
FGFR3	Signal transduction
FRZB	Signal transduction
FZD1	Signal transduction
GALNT14	Extracellular matrix
GDF5	Signal transduction
GDF6	Signal transduction
GLI3	Transcription regulation
IBSP	Signal transduction
IGFBP5	Signal transduction
IGFBP7	Signal transduction
IHH	Signal transduction
ITGA7	Extracellular matrix
ITGAV	Signal transduction
KCNJ8	Signal transduction
LEF1	Transcription regulation and Signal transduction
LOC100630171	Signal transduction
MASP1	Not categorized
MET	Signal transduction
MGP	Extracellular matrix
MMP2	Extracellular matrix
NEFL	Not categorized
NTRK2	Signal transduction
OMD	Extracellular matrix
OSR2	Transcription regulation
PANX3	Signal transduction
PDLIM1	Transcription regulation
PLAT	Signal transduction
PLVAP	Signal transduction
PRKG2	Signal transduction
PTCH2	Signal transduction
RELN	Extracellular matrix
RUNX2	Transcription regulation
RUNX3	Transcription regulation
S100A1	Signal transduction
S100A4	Signal transduction
S1PR3	Signal transduction
SERPINE1	Signal transduction
SGMS2	Extracellular matrix
SHC3	Signal transduction
SLC38A1	Signal transduction
SMPD3	Extracellular matrix
SNAI1	Transcription regulation
SNAI2	Transcription regulation
SP7	Transcription regulation
SPARCL1	Extracellular matrix
TGFBI	Extracellular matrix
THBS4	Signal transduction and Extracellular matrix
TIMP2	Extracellular matrix
TLR2	Signal transduction
TLR4	Signal transduction
TNFRSF21	Signal transduction
TNFSF11	Signal transduction
TSPAN15	Signal transduction
WNT9A	Signal transduction
