# Supplementary material for: Kinetics of Gene Expression Changes in Equine Fetal Interzone and Anlagen Cells Over 14 Days of Induced Chondrogenesis
Source: Front Vet Sci. 2021 Aug 9;8:722324. doi: 10.3389/fvets.2021.722324 (PMC8380811; doi:10.3389/fvets.2021.722324)
Supplement: Supplementary file 4 [file Table_4.xlsx]

## Sheet: Sheet1
Supplementary Table 4. Timing of the first response to the chondrogenic induction protocol in new gene × cell type combinations within each of the three functional annotation groups. Data are reported as the percent (%) of gene loci within the annotation group with significant changes.
	Time point
Annotation group	1.5h	3h	6h	12h	24h	48h	96h	168h	336h
Transcription regulation	7	34.9	16.3	25.6	11.6	2.3	2.3	0	0
Signal transduction	3.3	18.9	21.3	9.8	9.8	13.1	12.3	3.3	8.2
Extracellular matrix	0	18.2	12.7	20	12.7	9.1	12.7	7.3	7.3
All gene loci	3.3	20.9	18.6	14.9	10.2	10.7	11.2	3.7	6.5
